# Supplementary material for: Microglia Mitochondria Support Neuronal Maturation via Metabolic and Transcriptional Reprogramming in Human 3D In Vitro Brain Model
Source: Adv Sci (Weinh). 2026 Mar 13;13(25):e08815. doi: 10.1002/advs.202508815 (PMC13137835; doi:10.1002/advs.202508815)
Supplement: Supplementary file 3 — Supporting File 3: advs74505‐sup‐0003‐Data.zip. [file ADVS-13-e08815-s002.zip]

Archive with 3 entries (3 files):
- AS 202508815 RNAseq Results_CTL_vs_ASD.csv
- AS 202508815_CTL_vs_ASD_NM_NTr_Nuntr_all_convergent.xlsx
- AS 202508815_CTL_vs_ASD_NM_NTr_Nuntr_all_divergent.xlsx
