# Supplementary material for: Microglia Mitochondria Support Neuronal Maturation via Metabolic and Transcriptional Reprogramming in Human 3D In Vitro Brain Model
Source: Adv Sci (Weinh). 2026 Mar 13;13(25):e08815. doi: 10.1002/advs.202508815 (PMC13137835; doi:10.1002/advs.202508815)
Supplement: Supplementary file 3 — Supporting File 3: advs74505‐sup‐0003‐Data.zip. [file ADVS-13-e08815-s002.zip › AS 202508815 RNAseq Results_CTL_vs_ASD.csv]

baseMean	log2FoldChange	lfcSE	stat	pvalue	padj	Geneid
57.4399216473095	-0.987327185611625	0.325009504175338	-3.037840964426	0.00238279670736625	0.0487976518458192	FGR
53.9311401477886	-1.43803398304933	0.299747224291387	-4.79748890569011	1.6066710532979e-06	0.000818385545057887	TMEM176A
98.5925022871622	-0.739242322572208	0.166391502362186	-4.442788916967	8.88002735110161e-06	0.00177582249247085	TFPI
36.0293646640621	-1.26082813861675	0.295512513753738	-4.26658121038977	1.98491261040932e-05	0.0029189429568556	ITGAL
33.4639599526451	-2.99069811704077	0.70372064725115	-4.24983710329224	2.13926033501031e-05	0.00304277635300455	TNFRSF12A
1350.4333525163	1.11952412833897	0.32738368018861	3.41960884456427	0.000627112386543063	0.0236224432841236	ETV1
57.3991742847011	-0.680972069861461	0.201525331959627	-3.37908918566071	0.000727264109539919	0.0257186933779261	ALDH3B1
23.4436996505694	-1.26844537815716	0.360883204711325	-3.51483627278195	0.000440025184030592	0.0191375135099786	TTC22
276.051370544857	-0.719587819658303	0.227026279975573	-3.16962344507309	0.00152636605767188	0.0387427794120529	GTF2IRD1
151.833772364487	-2.41864074671506	0.578235444116558	-4.18279573022425	2.8794609303354e-05	0.00362017489913784	SCIN
44.7199510219306	-1.49733865294842	0.366590300336352	-4.08450155820978	4.41715300712011e-05	0.00471205227960366	TEAD3
4.00111095346677	-1.88249330160108	0.545045125138026	-3.4538301780506	0.000552685287644383	0.0218152727035603	E2F2
7.44085381402217	-1.34204852752742	0.408697068227542	-3.28372438135582	0.00102445057613614	0.0311838467399564	PLEKHG6
215.716154223054	-0.992824418611946	0.276473102019738	-3.59103439487964	0.000329368161795789	0.0160846601939636	MGST1
546.99154168651	-1.35785286825631	0.334514980933789	-4.0591690825502	4.92476451640768e-05	0.00502692923912061	STAB1
143.47010160195	-0.714493745138634	0.17922123520367	-3.98665785517364	6.70105499775563e-05	0.00607741325911433	CD4
38.5426969160315	-1.06153471394046	0.276689350154428	-3.83655790635956	0.000124770786670043	0.00933235289147856	BTK
181.210689792023	-0.854115833587408	0.249919042145666	-3.41757005090306	0.000631828321363083	0.0236772992683534	APBA3
453.710639669892	-0.933986330489511	0.231382080895077	-4.03655428664347	5.42419788989812e-05	0.00527363389764006	PTBP1
84.0646855474975	-2.07582620402047	0.439192609642533	-4.72645977743119	2.2846802186066e-06	0.000953180033829323	PLAUR
74.1090019939741	-0.648317662557747	0.191933683550824	-3.37782118575385	0.00073062573856589	0.025734042421017	ZBTB32
59.9016414047394	-1.63289775904092	0.355844831317996	-4.58879156117825	4.45819306258381e-06	0.00122149797079994	TYROBP
377.231530784935	-0.428189704039006	0.116861989205407	-3.66406311368176	0.000248245572203295	0.0137773646031547	SLC25A39
557.621513598002	-1.29468776355185	0.396240042369186	-3.26743293234749	0.00108527577262501	0.032100730779155	MVP
24.9695497616961	-3.01471991903104	0.654774594013883	-4.60421028334388	4.14033952369649e-06	0.00121333255823319	GPRC5A
9.66525017919183	-1.46389777676935	0.384216037569371	-3.81009024513985	0.000138916074222306	0.00979904199439676	ACP3
107.348039470097	-1.1325856782131	0.245628609444791	-4.61096808215114	4.0079807951207e-06	0.00121333255823319	MTMR11
45.1200508909457	-1.02755458155491	0.250874058744639	-4.09589810399982	4.20534881736319e-05	0.00459920270450195	WAS
18.3904447874762	-3.68921825483168	0.882221629947172	-4.18173634560807	2.89291320842395e-05	0.00362017489913784	NPC1L1
102.204559858843	0.963163499603607	0.282286089783678	3.41201190728774	0.000644852963391595	0.0240127006925892	SLC38A5
138.928641315497	-2.24599536251865	0.622749514954458	-3.60657906362705	0.000310260353786223	0.0156507107532976	SLC11A1
460.428530353837	-1.60794247138675	0.389307905578765	-4.13025897585177	3.62354813123086e-05	0.00414854749875061	WWTR1
1823.18228881681	-0.729762465485198	0.22469677912606	-3.24776558134723	0.00116315056609689	0.0335523736815258	SAMD4A
3179.24157607348	0.521073061428194	0.157306248996022	3.31247528152154	0.00092474297457949	0.0294341488715637	NDUFS1
170.904674051453	0.726493932419623	0.2323363919857	3.12690545897923	0.00176656725082145	0.0421712966945133	GLRX2
16.3827591466272	-1.20403400720729	0.377118843600281	-3.19271770063943	0.0014094065972089	0.0369309116882999	ABCC2
76.2351492457561	-0.983529798077531	0.219068902038577	-4.48959112372937	7.13600159582767e-06	0.00161515639598086	DEF6
120.686659901114	-1.45604199196856	0.347445181454072	-4.19070998732797	2.78082916942347e-05	0.0035656257364987	TYMP
867.992056249983	-1.76011907087654	0.417133857811944	-4.21955455764047	2.44785482858294e-05	0.00330130639032048	VIM
428.351881050887	-0.61183519259131	0.199043088620525	-3.07388313169603	0.00211292186210712	0.0459563220239638	RNASET2
668.616537963752	-3.49187536005263	0.715691300112574	-4.87902446138912	1.06611842561842e-06	0.000690565486198672	CD44
169.141321490256	-1.4707499781241	0.356344474546435	-4.12732645846722	3.67005204338331e-05	0.00415338194074888	TNFRSF1B
130.88914829199	-0.79140108968066	0.260092441609719	-3.04276850485411	0.0023441258687825	0.0485017903327024	POU2F2
222.379373008737	-1.21061971435574	0.340145365388522	-3.55912453186874	0.000372093077195108	0.0175456715694048	MAP2K3
134.182865953251	-1.8954673467457	0.552357897351557	-3.43159273332394	0.000600047940230133	0.022934872006241	MSR1
190.688266047253	-0.831120280552941	0.235093993890795	-3.5352680295993	0.000407361733859104	0.018274635433436	CTNS
738.463039797265	-2.3041886518669	0.651809813141234	-3.53506284411774	0.000407678188833879	0.018274635433436	TNC
105.690756659814	-0.89222296691285	0.270621883100375	-3.29693577138372	0.000977458512941241	0.0305429383353512	RIPOR3
29.4475275908098	-0.865921037881883	0.271055122294304	-3.19463078414615	0.00140009831943298	0.0368484925748442	TG
96.6850813090982	-0.935920796818698	0.249630947366613	-3.74921782211636	0.000177386965171581	0.011273426664943	LCP2
135.815361145425	-0.471098754229268	0.153850137802711	-3.06206260818161	0.0021981747028333	0.046946220028005	ARHGAP6
365.339925049602	-1.10114658314896	0.318509136861996	-3.45718993808981	0.000545839977647186	0.0216496458073887	LTBP1
120.610969451493	-1.13709232356193	0.282121365826688	-4.03050765130799	5.56565171072825e-05	0.00534520704377964	CYBA
12.1049815090259	-1.27401044147402	0.416642264892921	-3.05780413756499	0.00222965255548225	0.047337378765618	PRSS8
29.0514937283094	-0.881978776292204	0.197405023239173	-4.46786389636911	7.90045432347247e-06	0.00172807500492155	KCNQ1
204.342693827714	-1.00196616915048	0.301734602678429	-3.32068698868561	0.000897961841550752	0.0290348431971733	RELT
6.5475760420932	-2.38311162986786	0.595660839629341	-4.00078613754563	6.31323962458021e-05	0.00576587067327012	ITIH1
162.411449703426	-1.11968274085602	0.273863912776409	-4.08846397287167	4.34238969471652e-05	0.00467058104808992	PHF21B
311.118865191896	-0.812257508138658	0.211316925445809	-3.84378821727159	0.000121149565401562	0.00912424493425093	TRAF3IP2
115.563393213046	-0.523931522276262	0.163611758053557	-3.20228526671511	0.00136341907594999	0.0364486809613918	GYG2
129.301196758127	-0.970674366941169	0.307386673444014	-3.15782839921316	0.00158949093191443	0.0395912530782781	PARP12
205.697680048975	-1.7652454082265	0.383438178163497	-4.6037288636235	4.14992678906515e-06	0.00121333255823319	YBX3
11.4349989834508	-0.952750516972094	0.299751629900287	-3.17846651005377	0.00148056320988495	0.037785032703567	CREB3L3
95.6450308624939	-0.744874620985813	0.212468093441791	-3.50581872750641	0.000455205124701922	0.0194877207086617	POLD1
143.497995141438	-2.30590770961968	0.630442117632442	-3.65760415607903	0.000254583817577943	0.0140393266689328	NGFR
304.73427656824	-1.43383534561957	0.359756934390542	-3.98556694410519	6.73191935432684e-05	0.00608420586367269	SBNO2
195.22123107458	-0.822578859588148	0.240705022121804	-3.41737306657398	0.000632285709430762	0.0236772992683534	HMG20B
264.087105603156	-0.578674402702156	0.155858148623287	-3.71282738704171	0.000204956678575153	0.0122772039759095	TRAM2
205.204812471148	-0.956618712504582	0.302247980220352	-3.16501275478223	0.00155076152956548	0.0389997795681738	NTN1
200.001420587721	-0.442817139981176	0.118825760163804	-3.72660893875825	0.00019407321246322	0.0118026440355261	GSTO2
102.178971806343	-1.31171349408611	0.365329184743969	-3.59049741674865	0.00033004750166312	0.0160876524733883	MTHFD2
156.981412072612	-0.838663638074986	0.25501122875034	-3.28873219498915	0.00100639733190993	0.0309639670830776	CD84
92.8553805075144	-1.56027599312553	0.27526144111954	-5.66834201978886	1.44185927930744e-08	5.3614507401562e-05	SPI1
145.831869308644	-0.809876359006692	0.204668623843663	-3.95701277409926	7.58928738452991e-05	0.00662891145409158	SP100
258.495209568816	-1.16274288536732	0.313788191757298	-3.70550236086212	0.000210972164588242	0.0123962233848566	TNFRSF1A
391.397979251917	-0.693208632056047	0.213078240356902	-3.25330559748821	0.00114070747625309	0.0331748322898231	CBFB
87.8481765954634	-0.982721028594486	0.324820206621322	-3.02543071078133	0.00248279284882408	0.0497495112101939	IFI35
27.4924606597456	-1.26412816385292	0.396964125521261	-3.18448968705413	0.0014500947779179	0.037482141980561	DRD4
89.76748627359	-0.588241971069171	0.184080874906528	-3.19556266433364	0.00139558473463075	0.0368414554337767	RAB27A
10.7323954099312	-2.13070760359783	0.565179031851507	-3.76996930798671	0.000163267624392667	0.0108084525527683	SLC12A3
27.4467781003389	-1.20565780573451	0.376053539864685	-3.20608019317764	0.00134556483556276	0.0362837481916351	SPP2
150.722350384385	-0.896889726657772	0.215098397717728	-4.1696718161274	3.05038576612035e-05	0.00372762869043881	ALPK1
123.380422959301	-2.30065570523142	0.580718533806796	-3.96173976082679	7.44056141130781e-05	0.00656509738898071	CA12
117.924878262048	-0.757829788973512	0.23384445764225	-3.24074299906174	0.00119218613367566	0.0339910742849927	TTC38
84.0712094809431	-1.77291304970974	0.392627931657895	-4.51550413701722	6.31663134303062e-06	0.00152732139408161	CELSR1
372.417083509819	0.667670561217493	0.212018981331734	3.14910748567756	0.00163769947432525	0.0403738239915831	SLC25A40
553.200137914221	-0.556448004128835	0.1699996792467	-3.27322972957689	0.00106326021085259	0.0317380734269288	FNDC3B
206.072164494926	-0.753303410998433	0.244398769378444	-3.08227170257133	0.00205427238556554	0.0455601448230916	CACNG4
44.9492038384817	-0.954413929860457	0.287829639970469	-3.31589870299104	0.00091348933524733	0.0292822831368876	WDR62
27.6728197817197	-1.65901241470714	0.335822823487006	-4.94014193996952	7.80657224818269e-07	0.00059763902661161	STXBP2
9.02024802084076	-2.75349987508698	0.715145448761518	-3.85026553668973	0.00011798983436603	0.00902991792604246	NMRK2
106.822059296301	-1.69779045932703	0.377075717837104	-4.50251866936833	6.71528537860239e-06	0.0015387042709679	NFKB2
184.426147265853	-1.33785665008892	0.391138460657153	-3.42041702531933	0.000625252062961577	0.0235865013722129	IL4R
135.51516036812	-0.780710411632276	0.141641399310913	-5.5118801101263	3.5502072712015e-08	0.000102675938957893	APBB1IP
278.806362339002	-0.934738318894391	0.271929023721567	-3.43743490893965	0.00058725184646185	0.0226453012023044	LRCH4
1507.55192573341	0.635336698072171	0.2090174931764	3.03963409194645	0.00236865733234404	0.0486996695920877	VDAC3
9.58226080485956	-1.45314105441479	0.463190402932582	-3.13724344290073	0.00170544457979041	0.0414095307531387	CXCL2
103.135969979677	-0.840732194772037	0.25562828023466	-3.28888569762418	0.00100584863318158	0.0309639670830776	COL4A4
253.235027202634	-1.00264089446061	0.320272927603035	-3.13058272506675	0.00174459855227843	0.0419687206259292	PTPRC
3338.34235209247	1.03610969726244	0.309791425342228	3.34453962409659	0.000824192554867794	0.0276829418078899	CADPS2
137.805136422397	-1.24471424325448	0.272187954468226	-4.57299532481621	4.80800871441624e-06	0.00129855570068267	FYB1
640.851137362135	-0.577231354666883	0.183396206412631	-3.14745526070558	0.00164698307973197	0.0404427571531542	PLOD1
412.04908104113	-0.714157407553613	0.231672337478526	-3.08261838822172	0.00205188095099714	0.0455601448230916	REST
279.090883920984	-0.883274712399896	0.25658983964623	-3.44236043647597	0.000576661337061913	0.022436349689663	ITPKC
115.165486576807	-1.33623459441013	0.255579173497344	-5.22826087949619	1.71111954211578e-07	0.000249719981998429	LAT2
766.289739402892	-1.15331828471278	0.342658261409128	-3.36579739817141	0.00076322743816815	0.0264176156756367	PPP1R15A
8219.99667756679	-1.15516681985804	0.240827995383544	-4.79664674374056	1.61343770952269e-06	0.000818385545057887	FTL
33.1992912459963	-0.981158927302022	0.300624448247857	-3.26373630960673	0.00109953447766882	0.0323387377618549	CASS4
136.48744249493	-0.544318287280132	0.175689386455859	-3.09818537283633	0.00194709594708704	0.0442242237406008	RFX2
541.243957508464	0.503741947193072	0.157611743216431	3.19609400234435	0.00139301719586487	0.0368358694386236	C3orf18
258.581503507467	-0.87978906856006	0.235454357869147	-3.73655886653412	0.000186555789999489	0.0116111496094782	SLC8B1
231.838470377825	-1.14368207654061	0.329921636018624	-3.46652644652882	0.000527229865362231	0.0212862977685636	PXN
38.4102881778333	-0.902999902460251	0.278761930822642	-3.23932288672076	0.00119813853052806	0.0340119522100205	FXYD5
30.7410459394863	-1.41477982398271	0.396276188838685	-3.57018630902054	0.000356727417272208	0.0169748774116605	FXYD3
108.75057518458	-0.677075024659802	0.177680610640695	-3.81062977112895	0.000138613225519351	0.00979904199439676	GMIP
9.68656537353269	-1.40520552745348	0.457898839586144	-3.06881216105183	0.0021491167187631	0.0463842115030553	LAG3
398.902602149694	-2.80786689793351	0.735005905434912	-3.82019637824823	0.000133345462653992	0.00959296599272167	RGS1
88.4747565640621	-2.07717081049471	0.443205283553249	-4.68670137197304	2.77643627474703e-06	0.00101907144090116	ICAM1
102.994971839514	-0.917926041738837	0.201152701570793	-4.56332942372035	5.03487190490157e-06	0.00131052680812683	P3H2
96.8884040874349	-1.28052363606473	0.359060598588141	-3.56631621820903	0.000362034491445566	0.0171646553330358	PLEKHG2
156.823652988237	-1.19181939999381	0.311155637989812	-3.8302998708088	0.000127987191032595	0.00935780504322307	DTX2
35.4556658559824	-0.966283063605789	0.310394122140227	-3.11308428440294	0.001851431359082	0.0430275134450892	ABCC6
113.335160466899	-1.07620214284246	0.284941972218797	-3.77691687350321	0.000158781695947166	0.010679402490462	MYH7
91.1462685359826	-1.27961180388221	0.309830267767289	-4.1300413064979	3.62698062127014e-05	0.00414854749875061	UNC13D
449.740587550833	-1.29811553559175	0.350972872121155	-3.6986207160297	0.000216774246926309	0.0125521843895597	WHRN
16.2437778939777	-1.65718341748311	0.477148836125309	-3.47309537824776	0.000514492483669168	0.0209901643533304	IL11
76.736001893006	-1.20103649120596	0.37910612576173	-3.16807460916845	0.00153452134420421	0.0388339780437964	TREM2
521.187568387814	0.815923649415004	0.257215050884008	3.17214582354649	0.00151317005521339	0.0384631868819817	TMEM14A
1620.97431501099	-1.05254154469116	0.318656504785778	-3.30305996859769	0.000956359334748534	0.0301004560147154	MYO9B
35.5059599440435	-0.781088117772633	0.250193488585715	-3.12193623498333	0.00179665848232472	0.0423610686377442	KCNK6
84.6401856076477	-1.10713487177638	0.30797769805198	-3.59485403903994	0.000324573494312274	0.0159102137164862	HSD3B7
12.104639508096	-1.62470001128533	0.480198510790596	-3.38339244036894	0.000715962457609508	0.0255709802643345	MISP
729.611761486295	-2.594650448994	0.581642534043711	-4.46090218154337	8.16153391292468e-06	0.0017486619174516	GADD45B
834.395839188466	-1.00661919627755	0.275777648510572	-3.6501116088056	0.000262126387274844	0.0142738237120856	MKNK2
12.3110433453891	-2.86646094753449	0.635987572946291	-4.50710213448865	6.57190042403245e-06	0.00152732139408161	OSM
171.061851008418	-1.03862662909355	0.192062199648486	-5.40776181359192	6.38172153085371e-08	0.000138424858105493	CYTH4
33.9678621644438	-0.983555511000385	0.26120042137183	-3.76552038405884	0.000166202562747631	0.010896943339441	MFNG
232.839769050059	-0.478626036474163	0.156334687923854	-3.06154726651125	0.00220196223294517	0.0469794057060081	SLC25A1
8.83426263562394	-1.44002656991339	0.454956552944202	-3.16519579857552	0.00154978622789418	0.0389997795681738	C22orf31
127.224178893113	-2.55160409342424	0.530711266410502	-4.80789509271618	1.5252776620932e-06	0.000818385545057887	HMOX1
105.964239582905	-0.736622505814599	0.240402148798179	-3.06412612989164	0.0021830684923749	0.0467831712501154	TSPO
312.513345269972	-0.531547918731342	0.16835868170153	-3.15723497807902	0.00159272943081166	0.0396010111202821	ASCC2
139.863231812106	1.67771644277827	0.436009631244713	3.8478884927123	0.000119140255335491	0.00904111284585277	PVALB
21.5898686199643	-1.20552105447643	0.276891842103449	-4.35376154573032	1.33821265917967e-05	0.00222190280514488	NCF4
38.7664433391465	-1.19790001798107	0.26806875168406	-4.46862982147537	7.87222295304283e-06	0.00172807500492155	CSF2RB
150.927024687495	-1.00805985223099	0.274036482061528	-3.67856076916306	0.000234553808474985	0.0133010916792928	ABHD4
168.656346997605	-1.36117790265851	0.279360442140301	-4.87247905333316	1.1020654388953e-06	0.000690565486198672	PYGL
16.2520622786625	-1.93743287276689	0.481781553874007	-4.02139280175421	5.78550359080552e-05	0.00547603174418462	ISM2
76.6094090608618	-1.18000557917204	0.389318308478916	-3.03095321610323	0.00243783017636924	0.0493936950259386	SLC10A1
13.2806106395818	-1.60181048990747	0.452035805443725	-3.54354781328686	0.000394781718406035	0.01799610043501	DHRS2
10.9572952813081	-1.75494862713084	0.39749681684396	-4.41500045475775	1.01009777949642e-05	0.00188789939259852	MMP9
130.294585176803	-1.1749623282713	0.278912650325025	-4.21265341282328	2.52388181089964e-05	0.00336892921312342	NFATC2
107.091832689408	-0.680793934831743	0.213021090205138	-3.19589921437424	0.00139395794679182	0.0368358694386236	PABPC1L
4.64577006823695	-1.69865271978678	0.560684243058111	-3.02960666510246	0.00244872418307411	0.0493936950259386	BIRC7
61.4084134567665	-1.52894729946595	0.381675207485026	-4.00588581464498	6.17854931359584e-05	0.00570747380545666	PTK6
134.829647761386	-0.745941627224246	0.2466120792613	-3.02475705755628	0.00248832915638387	0.0497837967805656	FERMT1
623.73474986856	0.812074941067088	0.264847346079822	3.06620003215867	0.00216798222235505	0.0465981909708336	PLCB4
99.0634586874923	-1.46851074526791	0.306095986107757	-4.79754982723275	1.60618261652935e-06	0.000818385545057887	HCK
18.8843805207317	-0.931347815385256	0.29238863856162	-3.18530781485538	0.00144600112610249	0.0374682336712148	TLDC2
638.441117126471	-0.66078060912873	0.184404467951423	-3.58332212049655	0.000339251818423718	0.0164133560999088	ZNF516
36.804649959093	-1.41307521481652	0.434091281358722	-3.25524901212838	0.00113292984677884	0.0330594517733257	LIPG
13.8144250830065	-1.66731940789847	0.443216885754388	-3.76185894871891	0.000168655157551705	0.0109603599963395	PLP2
82.0175976795562	-0.760226115503011	0.214397801841527	-3.54586711698162	0.000391323484521404	0.0179680057682453	RENBP
31.9291537797226	-1.26994034380277	0.304025786356433	-4.17708102665318	2.95273864472216e-05	0.00364250398973806	ELF4
144.475554282202	-1.1458592234962	0.34217702204499	-3.34873223411692	0.000811822126288245	0.0275142163087978	TIMP1
63.8241494309834	-0.883982680750618	0.228942778071026	-3.8611511933186	0.000112854038045374	0.00886775528820044	KLF5
13.2027789758232	-1.88171291775796	0.385759561122412	-4.87794239573192	1.0719821906619e-06	0.000690565486198672	MSLN
30.0327778589674	-0.959648646528398	0.291386062235992	-3.29339241267891	0.000989862165008575	0.0307300466078585	GDPD3
625.352493620098	0.41276405245166	0.121879281208278	3.38666300260085	0.000707482341376517	0.0254000798119853	PSMD7
137.210990679238	-0.96622916854443	0.3174367872345	-3.04384749153427	0.00233573516095318	0.0484437055812353	CRISPLD2
1215.60018854499	-0.829062533051184	0.270293525550077	-3.06726745068699	0.00216025476753705	0.0465101609829556	SLC7A5
35.3616120442763	-1.15590493762279	0.307293697100664	-3.76156409496461	0.000168854138020367	0.0109603599963395	MEFV
508.332407094024	-0.658846554754834	0.214581124127555	-3.07038448714246	0.00213783364204525	0.046255753839398	CAPN15
570.461375146949	-0.954494363599364	0.255869819144328	-3.73039058217712	0.000191183158818401	0.0117365717945381	PIEZO1
8.96277870006631	-1.81075017060452	0.451761649929265	-4.00819806393048	6.11837980740589e-05	0.00570747380545666	IL21R
25.6118529762126	-1.13141712207563	0.302810123229507	-3.73639133992262	0.000186680063285037	0.0116111496094782	TMC5
95.6192759808072	-0.494584383425939	0.141605489779322	-3.49269215619182	0.000478177418047083	0.0200866024170209	FAH
190.767044194579	-0.805143741934859	0.220243414329413	-3.65569951040908	0.000256481646333961	0.0140843054270605	EHD4
92.8480071741088	-0.710455867404826	0.206556097219841	-3.43952987574449	0.000582725464064607	0.0225355017998895	GSDMD
53.8454319631676	-0.806257790167831	0.192347244275712	-4.19167840539547	2.76898318471697e-05	0.0035656257364987	SH2D4A
1000.67196916213	-0.8169267051205	0.257375598399159	-3.17406432545149	0.00150320372898099	0.0382565375544853	ARHGEF10
17.3596637780114	-0.85802014422716	0.276561651872069	-3.10245523346838	0.00191922572903864	0.043926992994403	MAP4K1
7.40836860461816	-1.84971866337597	0.425595422007536	-4.3461902260387	1.38522448578866e-05	0.00225350050878706	LHB
215.36974741809	-0.757393932480991	0.198756535677519	-3.81066177219881	0.000138595282113892	0.00979904199439676	FCGRT
16.0581281202478	-1.84212685537998	0.514243847020482	-3.58220495209272	0.000340706321823645	0.0164531444355244	CKM
43.2831820386124	-1.07743144410531	0.32119618623017	-3.35443411315356	0.000795274896893226	0.027237118804255	PPP1R13L
428.531401752796	-0.996610607183791	0.288297396769178	-3.45688382327544	0.000546460382475485	0.0216496458073887	DOT1L
10.1040439053253	-1.79858245254645	0.512947169706773	-3.50636977600366	0.000454263658508599	0.0194877207086617	KLC3
47.3033725935721	-1.03381535750005	0.263812116686131	-3.91875616058236	8.90071021869586e-05	0.00733153754058337	CD37
49.3991553041763	-1.19717772745969	0.31867356465056	-3.75675255263941	0.000172132548266211	0.0111177124040229	AMH
50.1385867813635	-0.744622391336715	0.202880819014371	-3.67024539310427	0.000242317727841078	0.0135640605117751	LYL1
317.93792280528	-0.733305614530083	0.240246373794695	-3.05230669228222	0.00227089946198977	0.0477680114319808	DMPK
20.3174575612119	-3.02295055382047	0.578873353651027	-5.22212766359747	1.76878954539022e-07	0.000249719981998429	IL4I1
50.3364975449816	-1.55407663019915	0.252020131154939	-6.16647814235016	6.98277277222707e-10	9.08772962441493e-06	LILRB1
9.42023510360436	-1.11325542257085	0.361441704340305	-3.08004142632832	0.00206971804858044	0.0457323353875215	ASF1B
46.248185820558	-1.01755215965049	0.230245211214453	-4.41942811441462	9.89624320468405e-06	0.00188080096650284	RASAL3
75.2851905203237	-0.959096767683408	0.309465680026708	-3.09920236583467	0.00194042432727034	0.0441701950232242	SYDE1
14.8183054076719	-1.78135017106149	0.432039814793991	-4.12311576402024	3.73781725245341e-05	0.00421175953524284	EBI3
14.0954190512159	-1.23471966067044	0.397585275220638	-3.10554675342349	0.00189927592848167	0.0437102149800613	OVOL3
52.5372481882536	-1.80988321755675	0.354770932500813	-5.10155441653215	3.36875129517335e-07	0.000381240119400292	SLC1A5
59.5505691459025	-1.95231107560542	0.403713315350008	-4.83588477608875	1.32554693188092e-06	0.000802387467207642	TJP3
111.463930791998	-1.1243542711026	0.249200456050166	-4.51184676353988	6.42656117030884e-06	0.00152732139408161	TGFB1
853.79746426584	-0.596755957688462	0.176581985905101	-3.37948378272953	0.000726220917471374	0.0257186933779261	TYK2
35.5044440094022	-2.13516902382725	0.418445811020254	-5.10261775263393	3.34987181736239e-07	0.000381240119400292	PLEKHA4
225.432541597478	-0.826684858913976	0.217152574066755	-3.80693096762392	0.000140701999047538	0.00987151572293358	JAK3
5.56273650092249	-1.27332956320613	0.405659120868999	-3.13891515733313	0.00169574537583476	0.0412509872781337	PIK3R2
5.01359565620372	-2.56733861311516	0.810535526439584	-3.16745969716174	0.00153777023485678	0.0388581853475942	COMP
76.3719097050594	-1.1370583608672	0.269089915455382	-4.22557032262973	2.38336379298173e-05	0.00324798828102207	DNAH11
15.9723781733737	-1.5072769824159	0.423775420361988	-3.556782460692	0.000375424787263905	0.0176152167373972	ATP6V0A4
426.953218774277	-1.25307081105945	0.274360333186709	-4.56724482181871	4.94176711494413e-06	0.00129928541651395	ZC3HAV1
133.888214050692	-0.735523128105917	0.209521409781599	-3.51049149999807	0.000447279107705836	0.0193373162652014	NOD1
8.59139970306937	-1.23485209043519	0.336572070869725	-3.66890837746651	0.000243588351170369	0.0136059253060376	GHRHR
1102.7327449872	-3.2377548523402	0.5918858064941	-5.47023567184065	4.49437543458951e-08	0.00011698409818693	HSPB1
37.2039109171493	-1.79023141827116	0.483743359702628	-3.70078758160458	0.000214931342716904	0.012493637309976	SERPINE1
381.517895443777	-1.2132185986273	0.332071869486808	-3.65348200226124	0.000258707930203759	0.0141766499268919	PLOD3
91.3608026029765	-0.821385124031806	0.269115253943869	-3.0521685857433	0.0022719446081689	0.0477680114319808	CLDN15
29.263847564049	-0.943961772362806	0.246435921536382	-3.83045526186996	0.000127906388144834	0.00935780504322307	SFRP4
102.078992387924	-1.09631526294578	0.272497113935579	-4.02321788701572	5.7408340086257e-05	0.00545358278870505	TMEM176B
250.788042858474	0.451859519889311	0.147608885061304	3.06119458663783	0.00220455771817869	0.046996259497521	BLVRA
301.940380488158	-1.1306907499719	0.311284490985987	-3.63233884987479	0.000280863975257174	0.0147689058827656	AEBP1
230.642870916791	-0.649615079990684	0.198268956244168	-3.27643365000965	0.00105127010277982	0.0316707285940462	TRIM14
212.376000526894	0.725288540655496	0.179430821021838	4.04216252550739	5.29605028529823e-05	0.00524147881657899	CORO2A
466.570058340208	-0.700553648552285	0.214936692048012	-3.25934879650887	0.00111668286812036	0.0327280782425888	AKNA
11.4741550226132	-1.36789774048729	0.331322697427899	-4.12859653475737	3.64984201165581e-05	0.00414854749875061	TNFSF8
286.620453954166	-0.746905474657511	0.205095690481551	-3.64174143739357	0.000270799988477757	0.0145034010289867	DOCK8
385.530434548952	-1.11984548416382	0.287094965002434	-3.90060997466233	9.59506264764802e-05	0.00775620762905684	GLIS3
27.6869112750526	-1.40557340106287	0.449559423355864	-3.1265575317509	0.0017686589507817	0.0421712966945133	PDLIM1
1.91886571795714	-2.29490217035203	0.690887318804889	-3.32167360420191	0.000894792986977772	0.0290044416663069	GATA3
250.189031864808	-0.573503989446768	0.184477711906024	-3.10879825818157	0.00187849937446862	0.0433086450115533	DNMBP
957.171143333467	-0.62961109332239	0.145362521321692	-4.33131654292815	1.48220415504236e-05	0.00236688907678512	RPL28
29.7476840241479	-3.13159331712071	0.777411103652956	-4.02823332777954	5.61975563837876e-05	0.00535811793081907	CCL2
3.81902448835136	-2.07574341029457	0.672204929804608	-3.08796219465087	0.0020153410739932	0.0451439869319872	CCL8
48.4883051718058	-2.75582055545907	0.587545950888228	-4.69039153668396	2.72682747275771e-06	0.00101907144090116	COL1A1
22.4619062955342	-1.33978124975644	0.393866466705035	-3.40161288917189	0.000669894545997577	0.0244101315613018	SGCA
172.04201059067	-0.777816665937094	0.221863268732584	-3.50583794415565	0.000455172262444194	0.0194877207086617	FAM20A
25.6034985475124	-1.24165457019408	0.322617012926412	-3.8486952654208	0.000118748620021128	0.00903774219453198	RCVRN
101.17463387041	-1.06693621754547	0.339962417911299	-3.13839460285239	0.00169876015346117	0.0412857404616627	MYH3
319.695405210089	0.47635756425418	0.120831691788858	3.94232305450602	8.06961815049611e-05	0.00690934509339682	FRG1
30.225401260993	-0.935716155912776	0.284209513673778	-3.29234635328503	0.00099355169890359	0.0307504841507272	SLC2A9
36.8958694375117	-1.77869906091445	0.445952435561716	-3.98853985105838	6.64812359120893e-05	0.00605048982362158	HGFAC
2666.47777864009	-1.76037064357041	0.412053040538239	-4.27219428176272	1.93558820898081e-05	0.0028789385995178	CRYAB
263.719536916003	-1.01351728773283	0.315396719377332	-3.21346807200073	0.0013114237760416	0.0355203428372393	CTSC
147.061088245838	-0.726853689536666	0.19617283824284	-3.70516986983133	0.000211249109609089	0.0123962233848566	IL10RA
98.0765275347207	-0.99637281440221	0.235494007456711	-4.23099010103416	2.32664912199387e-05	0.00321315540146269	SLC15A3
81.6785109646933	-0.840558275605799	0.266429913498105	-3.15489452580473	0.00160556137629474	0.039839043911893	MDK
109.552445415807	-1.52789043023685	0.275429569642882	-5.54729992214668	2.90114846315135e-08	9.4392491684208e-05	TCIRG1
4.8202343311866	-1.50905250919192	0.436212726466139	-3.4594417302244	0.000541296383137856	0.0215696892010391	IL23A
2782.08366240909	0.525870671490978	0.168118466473567	3.12797685180919	0.0017601404314052	0.0421100517153541	PPM1H
10.7473985642585	-1.96275071614509	0.566232575459454	-3.4663330956409	0.000527609193972467	0.0212862977685636	TRPV4
2358.00636570007	0.634299127525993	0.188881199815533	3.35819090595288	0.000784544090077889	0.0270117700008431	KCNA1
118.829559526285	-1.21370998652978	0.257072349080168	-4.72127784599378	2.3436752147634e-06	0.000953180033829323	LTBR
18.1385343465492	-1.94597690643869	0.492485731345368	-3.95133662273358	7.77159189317468e-05	0.00672049054443335	VDR
307.554051799988	-0.784228974600319	0.256116225230083	-3.06200426738213	0.00219860318161044	0.046946220028005	NOP2
13.2344302062124	-1.56154601080773	0.424796486823364	-3.6759861704248	0.000236932358315385	0.0133776840663583	ACRBP
73.8371810749183	-1.54467005551739	0.310056977365963	-4.98189096933045	6.29659115446917e-07	0.000546313237198927	PTPN6
12.2369371808477	-2.18097116533953	0.569155163543988	-3.83194479297906	0.000127134271970732	0.00935780504322307	GABRR2
3494.11400122774	0.400361885857464	0.122476961453833	3.26887506927888	0.00107975964844461	0.0319739065863081	NCOA7
3.60286392171722	-2.58245900624463	0.772253366438998	-3.34405665093158	0.000825628760736828	0.0276936739861068	TULP1
21.8653298676692	-1.70838911501021	0.313832849806881	-5.44362744709956	5.22063502555656e-08	0.000123534462800192	C6orf118
29.2444787463591	-1.98493212614075	0.531740455636094	-3.73289657595505	0.000189290333138248	0.0116754456901788	ITK
351.913067420734	-1.00260145893461	0.278382765832608	-3.60152129366181	0.0003163605048047	0.0157378163879415	SLC12A7
8.37137041659151	-2.62775615180379	0.670383830220828	-3.91977854080727	8.86303735960121e-05	0.00733153754058337	GRK7
277.692269522092	-1.04797236104565	0.290860464033855	-3.60300725135221	0.000314556749887046	0.0157378163879415	COL7A1
216.235669517877	-0.433532804485715	0.142692432848616	-3.03823262264829	0.00237970177981338	0.0487832583517217	HEMK1
20.9045287467748	-1.67591502592239	0.48172697273587	-3.47897278079401	0.000503339708762032	0.0206407628532858	CISH
2.80314418252224	-3.87264876769673	1.03350843053526	-3.74708967365758	0.000178898144658905	0.0113297805531062	CCL20
1385.40099806714	0.590674015706287	0.17604235009261	3.35529499234448	0.000792803941036169	0.0272241342760296	ACTR1B
119.775152508839	-0.744486646432564	0.224674561132691	-3.31362234638071	0.000920958055017805	0.0294341488715637	IFIH1
92.7576322186682	-0.582705589014104	0.137782207519379	-4.22917878516461	2.3454590121707e-05	0.00321315540146269	LOXL3
69.0569444559171	-0.655914505111217	0.18445365913079	-3.55598532553985	0.000376565097085321	0.0176152167373972	DOK1
4.63935478156606	-2.24140874285915	0.660894408171537	-3.39147784448704	0.000695167833196656	0.0250964265329761	EVA1A
188.673436370931	-1.99361588723898	0.564966437531733	-3.52873331015704	0.000417553696079225	0.0186104540329557	IL1R1
38.3806372131256	-3.70405418718356	0.821329164187689	-4.50982912660474	6.48798635936469e-06	0.00152732139408161	IL1RL1
85.8152675631617	-1.62780423743034	0.352150873405274	-4.62246258738361	3.79211219102213e-06	0.00121333255823319	PLEK
16.6901947677131	-2.37369509444917	0.716610139077403	-3.31239395734084	0.00092501186280453	0.0294341488715637	KISS1R
138.825524920927	-0.70018547140181	0.22118510216416	-3.16560864430256	0.00154758855927356	0.0389953365046772	ARID3A
18.7272730494718	-1.49147905580456	0.386333338271985	-3.8606014755955	0.000113108254473186	0.00886775528820044	GRIN3B
294.060886184423	-1.10007069734923	0.32155897161585	-3.42105428382645	0.000623788801221993	0.0235654553077028	PRRX1
6.95022552246748	-3.05592963528194	0.693069006884339	-4.40927181121507	1.03718780261089e-05	0.00188789939259852	TPSG1
274.76571712674	-0.689533723967265	0.193037341355688	-3.57202248603673	0.000354234987691571	0.0169181330176585	HDAC1
47.3760894777678	-1.41268622247119	0.301815892688551	-4.68062238170129	2.86005318393199e-06	0.00101978526472008	NCF2
301.353359365234	-1.3421283708734	0.394058086216717	-3.40591506130211	0.000659426917109037	0.0242775434588842	GADD45A
536.52324655017	0.508383572441878	0.162943969207103	3.11999011019376	0.00180857112029895	0.0425635602986089	UCHL5
42.6736100180819	-0.973620226147632	0.30490670178935	-3.19317424128077	0.00140718008915139	0.0369228735287517	MYCL
258.624443569798	-0.943132848645242	0.298164403626295	-3.16313026362235	0.00156082474746239	0.0391633603983683	ID3
20.3873330828052	-1.05378160503243	0.291330932808537	-3.61712913515084	0.000297888705698959	0.0152632777965319	ARTN
5.17667866234555	-2.57549151174024	0.70697638234748	-3.64296683177513	0.0002695135781996	0.0145034010289867	CHRNB4
19.1467031243245	-2.36128698483651	0.516605222078148	-4.57077645351272	4.85920421459445e-06	0.00129855570068267	KIF14
84.5755783664716	-1.32358268448935	0.286700175752645	-4.61660925395209	3.9006071268001e-06	0.00121333255823319	TNFAIP3
22.1611338806241	-1.45988311904515	0.47875775306169	-3.04931483554907	0.00229363974745737	0.0480298865539565	MYB
6719.96391816408	-2.9159206864057	0.689412457426598	-4.22957353757444	2.34134735421131e-05	0.00321315540146269	SPP1
294.242170419615	-0.890052437486698	0.28264076589675	-3.14905896416881	0.0016379714216878	0.0403738239915831	PHF19
770.950493892944	-0.596890959644981	0.169698160372963	-3.51736847549279	0.000435848287265555	0.0190347232705288	NEK6
529.327955030071	-0.696250036105168	0.221468899609488	-3.14378243325746	0.00166779387276449	0.0407286943321809	ABCD4
534.686128544911	-1.38711957582542	0.369314360904023	-3.75593186365668	0.000172697677881374	0.0111266036078571	TGFB3
263.728604969069	0.50919291343373	0.165530856441286	3.07612081747635	0.00209712850655899	0.0458707209220369	AVPI1
739.175948747404	-0.457842558042646	0.141280502089345	-3.24066344096873	0.00119251887744527	0.0339910742849927	PLXDC2
159.606488678572	-1.03628621051869	0.244487293345339	-4.2386096894407	2.2490828764405e-05	0.00314738592424031	TNFRSF10B
13.3897436520698	-3.55123063124469	0.787732475215989	-4.50816837311547	6.53896761213054e-06	0.00152732139408161	TNFRSF8
388.017445238001	-0.40841507042336	0.122659539617204	-3.32966413943786	0.000869507977413395	0.028468456785023	TRIM25
118.925360080747	1.25380588148841	0.395779199325296	3.16794284193264	0.00153521700438229	0.0388339780437964	FLT3
59.089642693936	-1.24214510391609	0.285659794888539	-4.34833716939677	1.37173606149618e-05	0.00225350050878706	SASH3
120.198784808061	-0.670346915550757	0.204505440561919	-3.27789282137848	0.00104585097935452	0.0315897356173121	CCDC18
124.599382796138	-1.22045078855802	0.35874977472601	-3.40195555381217	0.000669055178795546	0.0244101315613018	INHBA
344.034809355165	-1.4023251803123	0.441646005488269	-3.17522441703494	0.00149720660542625	0.0381692367606658	SRGN
777.898081747445	-1.60068473401428	0.386919517909186	-4.13699661020971	3.51881305771314e-05	0.00412572905762232	CHST3
70.9862410810267	-1.39193098970438	0.372569634667874	-3.73602908069846	0.00018694905771523	0.0116111496094782	HVCN1
179.480967917055	-0.893268157463675	0.247374943415484	-3.61098882987259	0.00030503180080288	0.0154701224371452	NCKAP1L
17.1481154466097	-2.00128039737898	0.475623573485307	-4.20769808088749	2.57985235033119e-05	0.00340867902673962	MMP19
5.3335515648485	-1.67552518647389	0.495432444605234	-3.38194481350322	0.00071974602337679	0.0256282752975027	NFE2
28.9963846674978	-0.990756667334754	0.28331398931564	-3.49702699018845	0.000470474229779079	0.019944582617133	EEF1AKMT3
1750.5340454622	0.43649331113608	0.143010962317437	3.05216679940388	0.00227195812950141	0.0477680114319808	ATPAF1
4.05873963894583	-2.0789026373724	0.595088725515376	-3.49343307684408	0.000476852488587841	0.0200841317563963	HJURP
34.3594429197964	-1.15559411647767	0.339058235205815	-3.40824671542397	0.000653817514771375	0.0241393136056512	NMI
54.5172849697848	-1.47562937234903	0.421822224123963	-3.49822576421526	0.000468364481055693	0.0198875351996715	G0S2
43.2615097020629	0.787128417804382	0.251053802024518	3.13529773879908	0.00171679770015573	0.0415688626393986	EDN3
11.6863807405018	-1.78340006550443	0.515565616278608	-3.45911365924118	0.000541956154192614	0.0215696892010391	SNAI1
16.3327575988927	-1.66975032868304	0.453267063864177	-3.68381129316597	0.000229772372440433	0.0130869695454093	KCNK15
27.3014098793993	-1.33822478051046	0.414344552748015	-3.22973904600674	0.0012390325272784	0.034665508796516	BTN2A3P
372.695311456902	-2.75246320311503	0.580514199761131	-4.74142269775245	2.12222631909661e-06	0.000953180033829323	CDKN1A
225.542206400844	-0.752856097989482	0.179567665954089	-4.19260390777685	2.7577070063481e-05	0.0035656257364987	RREB1
192.143727350493	-1.18163193978251	0.242619919646459	-4.87030059817166	1.11428600485398e-06	0.000690565486198672	SH3TC1
326.820787028305	-1.42215326367164	0.324427103833828	-4.38358339012288	1.16742931641114e-05	0.00208130258060723	MT2A
180.719588907243	-1.06831907781896	0.323615127495926	-3.30120253056591	0.000962713611505953	0.0301909308360102	IRF1
832.227822017219	-0.672783109360393	0.217092276827124	-3.09906514959143	0.00194132325892537	0.0441701950232242	SOX9
5.82768912504777	-2.26835423662263	0.607342643417523	-3.73488386038329	0.000187801835859631	0.0116111496094782	SRMS
1.83394008051331	-3.45158942782646	1.06113396012686	-3.2527367491036	0.00114299335229457	0.033204212016602	BHLHE23
179.48193265431	-0.578819593475731	0.16650717585445	-3.47624413485758	0.000508489172430166	0.0208104790395987	PSD4
91.4485483112735	-0.593137734942569	0.191009812085823	-3.10527364257113	0.00190103063249741	0.0437119490576635	PSPN
1987.62255425991	-0.854710900374168	0.272174572367143	-3.14030400761034	0.00168772595070923	0.0410943112918715	C3
58.3323353600055	-1.31409127763702	0.330561325944617	-3.97533278849804	7.02809096069781e-05	0.00630807515917253	TRIP10
8.86207020918223	-2.85620250405631	0.603486240039472	-4.7328378255476	2.2140238218918e-06	0.000953180033829323	TNFSF14
144.269677388366	-1.33551259267943	0.377855166696512	-3.53445634832909	0.000408614922673162	0.018274635433436	FOSB
136.847012044006	-1.10625882226784	0.281470067068753	-3.9302894044418	8.48436780537817e-05	0.00712869653199471	VASP
243.115393004639	-2.01657673451218	0.560605507250442	-3.5971404283963	0.000321734805256084	0.0158521048413427	CD93
1244.7452569994	-0.909030672970039	0.275061246695766	-3.30483004745296	0.000950340082686377	0.0299835175905984	RRBP1
13.5961329237815	-0.842877030696945	0.25468372400166	-3.30950489278794	0.000934611325320492	0.0296670709594721	S1PR4
185.780392857464	-0.761693704850816	0.245528850504212	-3.10225744667733	0.00192050858763804	0.043926992994403	PLAGL2
10.1602334379881	-1.68358774814061	0.395533289301277	-4.25650076410693	2.07651327360234e-05	0.00301952871500533	HCST
45.0166991712456	-0.858626221500013	0.260679584608639	-3.2937992547022	0.000988430630547955	0.0307300466078585	RRAS
73.3011743631616	-0.666061271584592	0.195522293602181	-3.40657456146557	0.000657835795468293	0.0242532690088445	FGD3
97.8523532419334	-0.867253736674363	0.249116973607791	-3.48131130574734	0.00049896520754262	0.0205823295756156	HELB
510.10828966633	-0.83829525875075	0.254858247536004	-3.289260861108	0.00100450876789805	0.0309639670830776	FGFRL1
54.9836468293366	-1.71743574456407	0.453684298081	-3.78553049296284	0.000153381024045628	0.0103967569658429	ADGRE2
10.3168809679286	-1.89569922999017	0.556867284781036	-3.40422086518438	0.00066353078385383	0.0243459307227749	F2RL3
92.5218562377094	-0.943881744036936	0.300286642884083	-3.14326916099726	0.00167072134095964	0.040756519010158	WFIKKN1
193.736497547877	-0.52055832910449	0.161028899972727	-3.23270126786345	0.00122625720783978	0.0345062149868776	STYXL1
208.368708746819	-2.62740207648178	0.570806221581281	-4.60296678127158	4.16514683622458e-06	0.00121333255823319	ZFP36
67.2720107355402	-0.956047760560957	0.307163740186362	-3.11250201596355	0.00185508746911489	0.0430357145575682	SDF2L1
6.15246797375896	-1.85041317863773	0.498221812927677	-3.7140348548054	0.000203980681053807	0.0122772039759095	POM121L9P
23.1002255330063	-1.37153966897844	0.443356014380687	-3.09354023514108	0.00197783732030555	0.0446497203904885	ADORA2A
39.113374657173	-1.13495503226838	0.346136209124109	-3.2789260480444	0.00104202938869066	0.0315383522770106	A4GALT
9.36741369483553	-1.36899079327469	0.421422384550757	-3.24850042015224	0.00116015037486919	0.033515598343474	RAC2
3.77193893969606	-2.15804011247596	0.710956335194339	-3.03540457500257	0.00240213223542686	0.0490241785576155	LIF
9.58730460206647	-1.38842059793748	0.284155231979205	-4.88613420300875	1.0283511597839e-06	0.000690565486198672	APOBEC3F
729.011943827758	-1.54593053196631	0.405573930701883	-3.81171080027491	0.000138008288779156	0.00979904199439676	FLNC
94.9142204608124	-0.828505118616765	0.237711179645844	-3.48534351582085	0.000491505612161162	0.0204738242949868	SMO
96.0245314075126	-0.626994601870415	0.12315635757811	-5.09104535243138	3.56094833323968e-07	0.000386199684024565	IRF5
188.994572802563	-0.701665627886928	0.174125122916727	-4.02966336007982	5.58567872721988e-05	0.00534520704377964	WDFY4
89.9976406969752	-0.886018590637525	0.270732280229023	-3.27267435522653	0.00106535142248782	0.031764068930052	DLL4
483.37573753063	0.518698703417454	0.166011596499554	3.12447271368086	0.00178124041601975	0.0423268765906508	ANAPC13
939.193509237611	-0.875683988671313	0.233494815844508	-3.75033589291532	0.000176597850739854	0.0112663369041855	PALLD
26.2519950379487	-2.03061268737002	0.470344055073241	-4.31729213002133	1.57955045766377e-05	0.00246739485217062	SIGLEC9
8.75715516248097	-1.11564619734883	0.317032657789252	-3.51902610011383	0.000433134093978495	0.018971895202897	RIPK3
29.1219281834199	-1.13145070827326	0.353124273476062	-3.20411479260704	0.00135478448049818	0.0364088890081334	AJUBA
365.675926251709	-0.705098127929023	0.1870694841269	-3.76917770003959	0.000163786253149862	0.0108084525527683	TEP1
48.4739356787245	-2.15376554803979	0.483482091334023	-4.45469560640214	8.40123034180387e-06	0.0017486619174516	FOXJ1
178.875803396644	-1.33441528499811	0.278115417297644	-4.7980629695548	1.60207417286107e-06	0.000818385545057887	RHBDF2
15.1465555578954	-1.07716858105832	0.317000993954243	-3.39799748771072	0.000678810434596518	0.0246082963817727	AANAT
203.822709634955	-0.88728908378786	0.286768836075009	-3.09409172883687	0.00197416438740498	0.0446434140076296	DOCK6
114.096998754628	-1.91490795503611	0.476825485321507	-4.01595135743416	5.92064675428464e-05	0.00556348427318682	APOC1
84.7588640663051	-1.68541952048974	0.317594329557976	-5.30683127383128	1.11547341916802e-07	0.000207390411625174	GADD45G
33.4253324355879	-1.29975733371458	0.281916941427986	-4.61042648636493	4.0184372490819e-06	0.00121333255823319	PLVAP
112.526259498871	-1.27787719862194	0.350161384328702	-3.64939498132202	0.000262858673012248	0.0142838171186551	BST2
507.67172761641	-0.580594198672671	0.171406628667685	-3.38723305618653	0.000706013857226031	0.0254000798119853	COLGALT1
112.424064920944	-0.790665126862177	0.243959453877371	-3.24096940821819	0.00119123966935909	0.0339910742849927	ARPC1B
5.61650718531817	-1.77332737576304	0.577175277024412	-3.07242435071944	0.00212327644129984	0.0460450982593154	GDF15
6.1319192417469	-1.8653102715116	0.474711962059016	-3.92935173451497	8.51751746686524e-05	0.00712869653199471	SAG
215.225803264237	-1.78872212119786	0.438976354002046	-4.07475734146155	4.60623518633553e-05	0.00483450385746482	HELZ2
34.92703058957	-1.29496374502176	0.377984715773188	-3.42596854048144	0.00061261133260753	0.0232921881738745	LSP1
17.9208696831512	-1.24324151676294	0.386420192552065	-3.21733061761629	0.00129389402125949	0.0354580410835959	H19
199.450042363662	-0.976787261345441	0.30987030479873	-3.15224545953151	0.00162020012334229	0.0400859532518555	COL5A1
424.09830034511	-0.934914261457106	0.270739106428508	-3.45319253575944	0.000553993440280201	0.0218152727035603	PLXNA3
744.139073105432	0.493490161241222	0.158072270994967	3.12192744581328	0.00179671212017633	0.0423610686377442	MPP1
44.7180705041459	-1.23733761474986	0.345925931464335	-3.5768859810888	0.000347711746777928	0.0167187521255007	CASZ1
21.8907596538154	-1.53169401877048	0.463409204831231	-3.30527318577606	0.000948838668286047	0.0299724777873999	ULBP3
11.1812379135962	-1.39438147800229	0.381849600887243	-3.65165100280946	0.0002605598199253	0.0142481335143606	EPS8L1
11.8242586797816	-1.6615649300656	0.444843630870287	-3.73516628037346	0.000187591195310737	0.0116111496094782	LILRB2
58.9990477883364	-0.89608637739031	0.266108874354355	-3.3673675091236	0.000758894817620467	0.0263376976104575	TTLL9
40219.2128521035	-1.33232534667078	0.405325892871033	-3.2870472133758	0.00101243857853316	0.0310011465508333	GFAP
70.7640158050102	-1.18952044832826	0.280822169005064	-4.23584951481094	2.27689233205961e-05	0.00316926366369944	NFATC1
100.311328470407	-1.78098709438898	0.406844666666784	-4.37756038190284	1.2001511785178e-05	0.00212508401534965	PDLIM4
14.8492191038068	-1.61148404839614	0.520272587706958	-3.09738411454382	0.00195236714200152	0.0443052871309133	TOP2A
209.840977122439	-1.16704859814338	0.339956435075852	-3.43293574626108	0.000597083579567292	0.0228551301361133	RHPN2
19.4399987850688	-1.1441932987167	0.366927805060742	-3.11830633420458	0.00181893639268959	0.0426569972046584	PODNL1
2110.59767605935	-1.60423517926166	0.4430097266556	-3.62121886436323	0.000293218323553409	0.0151733195701226	DNAJB1
68.8972056905756	-0.935897082945518	0.289079002143545	-3.23751319191558	0.00120576364806769	0.034151057666544	TRIM21
66.8853130120603	-0.907488953917807	0.273833003495963	-3.31402330008473	0.000919638434997618	0.0294341488715637	TRIM5
530.948100807982	-0.683323662921042	0.206533428598508	-3.30853783601973	0.000937845116016578	0.0297334598353173	TRIM22
25.6080248009753	-1.18518184187384	0.387359180947218	-3.05964567297899	0.00221598990631095	0.0471627156756891	SLC52A1
478.026979415142	-0.836702567258816	0.242652544192844	-3.44815081186151	0.000564438781314164	0.0221633159643744	MATN2
732.957469621971	-1.14420830714652	0.299481804780366	-3.82062712619774	0.000133112771008242	0.00959296599272167	NES
654.706052762313	-2.85614882039251	0.573146930301191	-4.98327508949859	6.25169715885512e-07	0.000546313237198927	CHI3L1
492.540621443535	-0.92671532378978	0.288221944715223	-3.2152837102859	0.00130315657419797	0.0354762834191057	MORC4
108.980551408285	-1.54710038193601	0.42768712291779	-3.61736488903686	0.000297617598479574	0.0152632777965319	PLAAT4
6.26317961083569	-2.04464953291951	0.44522462480923	-4.59239992351188	4.38177649828729e-06	0.00121333255823319	SEC14L4
626.120751605927	-0.402691653921381	0.121537917688626	-3.3133005861846	0.000922018301892487	0.0294341488715637	SWAP70
30.1964384686057	-1.47029103675625	0.459822091075658	-3.19752153124443	0.00138614062801918	0.0367786487326312	RNF122
99.9508338052359	-0.974338437285432	0.279421661492517	-3.48698247688118	0.000488503363692784	0.0204097175819574	LOXL2
28.3522750252424	-2.16585781038016	0.497505193906351	-4.35343758599605	1.34019263286237e-05	0.00222190280514488	CD180
164.568267155109	-0.774414373055059	0.255547794265698	-3.03040914628238	0.00244222651525469	0.0493936950259386	IRAK2
15.5577936474465	-1.88634357087786	0.492360725214838	-3.83122266719134	0.000127508044210826	0.00935780504322307	FST
213.854857655541	-0.886457384582133	0.181240949840222	-4.89104358238915	1.00302750185992e-06	0.000690565486198672	DOCK2
455.448851113567	-3.52004020330855	0.701194034535065	-5.0200658162224	5.16537782778544e-07	0.000505948750771555	EMP1
19.5700723513852	-1.5310577497671	0.422956530585083	-3.61989386391355	0.000294723881288957	0.0152209680675997	SPOCD1
29.2356572604617	-1.02196338905044	0.302401671800525	-3.37948987836469	0.00072620481341362	0.0257186933779261	CDCA8
110.512310396985	-1.27396297325687	0.295117310555256	-4.31680192144588	1.58306097165659e-05	0.00246739485217062	DSC2
24.4191167313422	-1.32768921699903	0.359949932633009	-3.68853859003965	0.000225545821199757	0.0128744126754572	SLC43A3
405.441652081986	-0.774574915169092	0.224737896204747	-3.44657010788878	0.000567751231952326	0.02222255160374	DHX34
584.219500081223	-0.986394652952552	0.297276017193034	-3.31811042904294	0.000906286465308379	0.029159122874551	COL4A2
34.725466489331	-0.688818746955222	0.215062446804007	-3.20287784869743	0.00136061679504038	0.0364486809613918	SLC37A2
175.972392529261	-1.09949436269809	0.326452885849258	-3.36800319543136	0.000757147185635115	0.026312128297592	HAVCR2
141.506895971458	-1.82236981115064	0.412947493540983	-4.41307875614889	1.01910902794206e-05	0.00188789939259852	SDS
89.4726727872146	-0.75868495901593	0.249585477976815	-3.0397800591844	0.00236750972259418	0.0486996695920877	HILPDA
12.2788855354472	-1.12135369568866	0.276190798583616	-4.0600689865096	4.90582190324556e-05	0.00502692923912061	GARIN1B
22.5556958756614	-0.892129787272143	0.261596505493249	-3.4103276172975	0.000648848866902886	0.0240678445899243	PRRG4
1.88026337302096	-1.948672926087	0.630233590476171	-3.09198518697597	0.00198822770381035	0.0448065618203287	PRPH
698.011242973065	0.50309590303826	0.159016311515372	3.16380060789943	0.00155723441982879	0.039124763237185	GLS2
3.23237120610146	-2.35258091295284	0.754640685240741	-3.11748486261688	0.00182401313491816	0.0426569972046584	TROAP
11.199009077515	-1.78818826719574	0.43002082291635	-4.15837599460524	3.20518148656455e-05	0.00382230787510034	ESPL1
11.9052475868304	-1.59919331764991	0.44139111143867	-3.62307549066292	0.000291120812135958	0.015124917403367	STX11
76.5578878853031	-0.936839921294316	0.290881477864246	-3.22069293711282	0.0012788108296245	0.0353356338474481	BCO1
195.547656352587	-0.865923792414353	0.236425854621907	-3.66255963756223	0.000249707593340251	0.0138290190362838	FHOD1
25.7805117062896	-0.953689731824183	0.314597978298001	-3.03145537356507	0.00243377893747406	0.0493936950259386	CCDC102A
128.699937426097	-1.24864198965297	0.319670881551421	-3.90602354394332	9.38273740432688e-05	0.00763197724678826	NIBAN1
116.690479810099	-1.21111357320343	0.277501730732092	-4.36434601689989	1.27503623801002e-05	0.00221252788261086	SP110
881.30370741057	-0.928754449599377	0.284535054635857	-3.26411257406572	0.0010980752612856	0.0323387377618549	TMBIM1
51.106496448512	-1.28780520278271	0.39273615715308	-3.27905943806633	0.00104153696251037	0.0315383522770106	STAB2
887.885600069113	0.48311947952036	0.149251200702946	3.23695539630472	0.00120812293267189	0.0341615238590758	TBC1D4
291.553399246612	-1.6187451534559	0.404528864221939	-4.00155661715105	6.29271334092844e-05	0.00576587067327012	LCP1
6.53030003246038	-2.59509380410344	0.68357443846352	-3.79635875492429	0.000146836960933732	0.0101280235835094	IL6
42.0081564364264	-2.08825542793662	0.589089794382647	-3.54488474906455	0.000392784789355395	0.0179680057682453	MYO1G
40.2828542460888	-1.43058925608088	0.403379031334866	-3.546513687999	0.000390364462551508	0.0179680057682453	ADAMTS7
24.938334457605	-1.50889732351864	0.350252007126695	-4.30803333832956	1.64712562692738e-05	0.00253686585463271	HLX
620.480594945762	-0.671575950926204	0.205703453494263	-3.264777229153	0.00109550199297371	0.0323297294502412	NIBAN2
15.4934172184432	-2.1701248516491	0.550308758587905	-3.9434677674723	8.03117899107193e-05	0.00689912732536671	WDR38
7.03760741957119	-1.10005666083622	0.360962587856201	-3.04756420151347	0.00230704238158901	0.0481555783082442	LMX1B
112.379119882728	-1.51220188047386	0.408625079019749	-3.70070746538974	0.000214999218280349	0.012493637309976	MYC
2446.40481045367	-0.66978152534583	0.218496760057876	-3.0654071262586	0.00217373876826029	0.0466448857370545	TLN1
13.5025148614764	-1.20023989512244	0.386596787439018	-3.10462976961949	0.00190517333218843	0.043729944147736	CD72
205.57028169224	-1.11506778067884	0.306157748986966	-3.64213476342977	0.000270386451755714	0.0145034010289867	PIM1
1687.89939439443	-0.776392025162562	0.253046178985757	-3.06818316037983	0.00215364572329059	0.0464434503160983	TUBB2B
17.5340652548103	-1.01768185057758	0.28330188367119	-3.59221702796279	0.00032787660504566	0.0160419175803261	NRM
149.397350980888	-1.26161623990108	0.371163509223625	-3.39908479295296	0.000676117515193355	0.024544857465785	TLR2
193.141162201645	-0.750542210521811	0.204413605705782	-3.6716842204823	0.000240957296030426	0.0135461716163627	MYO7A
139.912557152941	-0.913713617255351	0.2607181116396	-3.50460354100145	0.000457287709138397	0.019544731988774	IL18BP
63.4041475441345	-0.734516181119427	0.230936286978279	-3.18060098189988	0.00146969906972661	0.0377638668172892	SLCO5A1
359.15438919776	-0.848859393591543	0.250766026429881	-3.38506537618603	0.000711613037401123	0.0254780959429351	YAP1
15.3831004230849	-2.1362748579056	0.575744586906125	-3.71045582796582	0.000206886394467262	0.012322759637502	TMPRSS13
37.8699923394963	-0.986243514047455	0.288736762595141	-3.41571854301885	0.000636139609385442	0.023756209315199	CASP1
32.5453263580523	-0.969084974318639	0.313604801186797	-3.09014712354932	0.002000573710605	0.0450068566234551	SQOR
864.944038541804	-1.89498924993329	0.465841363912825	-4.06788532906646	4.74417163208469e-05	0.00493944173646129	THBS1
1160.77146574499	-0.561245587123101	0.13642037638833	-4.11408912643283	3.88711239849991e-05	0.00430844897079953	RPLP1
257.128417078379	0.635521620580295	0.19845224742118	3.20239064479584	0.00136292036114916	0.0364486809613918	KYAT3
11.5684235567365	-0.993426927367354	0.309933701994585	-3.20528848903535	0.00134927171576321	0.036318710950983	LHCGR
137.661404773771	-0.87068961365032	0.277920353717628	-3.1328745880014	0.00173103388171084	0.0417581843438846	EMILIN1
226.630467498256	-1.02126298158789	0.26059993605232	-3.91889191171119	8.8956993404141e-05	0.00733153754058337	MYOF
69.2668352099224	-2.15056916601472	0.487594543741721	-4.41056856278907	1.03099554508799e-05	0.00188789939259852	CH25H
449.05212599945	-0.711030769289661	0.172204748311574	-4.1289846898018	3.64368662342759e-05	0.00414854749875061	PLCE1
264.830036137598	-1.36216117810226	0.355433477307183	-3.83239414706288	0.000126902207830414	0.00935780504322307	PARP9
100.235726590642	-0.854734499394088	0.268347951066162	-3.1851724449476	0.00144667773789123	0.0374682336712148	HCN4
1302.0023317774	0.384517751377651	0.124030688224942	3.10018235712995	0.00193401530765469	0.0441196182672601	HERC3
394.588269135636	-0.693122938508433	0.207938630463902	-3.33330529763568	0.000858207148169837	0.0282762960249528	RGS3
105.356494688264	-1.35124706281517	0.259241781236407	-5.21230434527429	1.86509233421449e-07	0.000249719981998429	PARVG
15.391460881609	-1.82694281153911	0.444793213393319	-4.10739812687654	4.00141170003419e-05	0.00441325191271991	SLC39A5
5.37668361564081	-1.91780890556225	0.609533444198487	-3.14635550159859	0.00165318927976818	0.0405187041083671	DHH
10.1173068049072	-2.15278871994652	0.585178979207886	-3.67885518181222	0.000234283246782945	0.0133010916792928	GPR84
29.5817289315065	-1.33104904122949	0.354765726711454	-3.75190989718148	0.000175492539843969	0.0112436185388971	RAB20
2057.56743134029	0.469510566625452	0.147712667907823	3.17853961529176	0.00148018989469055	0.037785032703567	NOVA1
14.3480897074313	-1.39102027196807	0.444703815818354	-3.12797017360483	0.00176018042438454	0.0421100517153541	GPR65
18.9031906682705	-1.87695831947658	0.598811869441704	-3.1344708000303	0.00172164387576475	0.0416087914970108	HDC
7.5091615083884	-1.77832420644492	0.501773119669771	-3.5440802560633	0.000393985295338595	0.0179913039515233	GCNT3
17.6487751609144	-2.53302621402367	0.730569854335823	-3.46719235537921	0.000525925385226653	0.0212862977685636	BCL2A1
871.879123893904	-1.0137730252559	0.273510856513636	-3.7065184109259	0.000210127967582714	0.0123962233848566	ARRDC4
233.765763061559	-0.621393062278294	0.192531134204066	-3.22749390558138	0.00124879701206054	0.0347274972509869	SCAMP2
2.19891492474668	-2.68065411542623	0.859324742527696	-3.11948903919735	0.0018116500099596	0.0425975050670627	CYP1A2
17.6173459752844	-1.0647271931252	0.29459077235996	-3.61425846639965	0.000301208464926081	0.015403055272222	SLC5A2
190.971086445892	-0.921214639902612	0.270627847510734	-3.40399056629261	0.000664090468829775	0.0243459307227749	ITGAX
26.3641488391327	-1.23615942822127	0.342127750231024	-3.61315160020356	0.000302497720895052	0.015438653288583	TGFB1I1
715.767498107571	-0.605953997508815	0.193238309167934	-3.13578606704849	0.00171394180582547	0.0415551950927404	ZFHX3
22.2196139564041	-1.59312739102702	0.472239649232446	-3.37355703532393	0.000742036721214056	0.0259603142694633	CLEC18B
179.131654728965	-2.09542158742718	0.464914988721266	-4.50710697280501	6.57175062564935e-06	0.00152732139408161	NLRC5
81.920361863335	-0.829016712070112	0.236911797314916	-3.49926310747682	0.000466545964653209	0.0198426877679058	CMTM3
66.9278291660256	-2.08318494287995	0.453118423718701	-4.59744039049096	4.27712941212953e-06	0.00121333255823319	OSGIN1
4.90929160786623	-2.52024237866498	0.710626253577006	-3.54650896442272	0.000390371460792512	0.0179680057682453	RPL3L
291.74356756866	-0.816086000569405	0.239897163568429	-3.40181596326637	0.000669396991877074	0.0244101315613018	GALNS
71.0444943208602	-0.972767702317933	0.199316206707291	-4.88052486241878	1.05803873651003e-06	0.000690565486198672	PIK3R5
87.837388911995	-0.977162109379393	0.278205873759986	-3.5123705196189	0.000444128353396751	0.0192566144855992	TP53
210.196655222351	-1.11631788257508	0.331439162581822	-3.36809287677192	0.000756900934258603	0.026312128297592	CCDC40
155.35306715338	-1.72738895393534	0.360588676386061	-4.79046921619339	1.66391750751694e-06	0.000818385545057887	SLC16A3
41.3563805411872	-1.20719170680174	0.32179274543451	-3.75145718456673	0.000175809779297365	0.0112436185388971	CARD14
16.0949862615957	-1.53190831063922	0.500910693735957	-3.05824636965473	0.00222636453954683	0.047337378765618	SECTM1
88.4999073114102	-0.837725442864961	0.275687200158031	-3.03868094849798	0.00237616357597353	0.0487769414187816	ZNF750
201.265900443328	-0.71191259158299	0.19271744691538	-3.69407442334779	0.000220689164437698	0.0126806142630218	ERBB2
69.6642110245349	-0.950489178452442	0.215008694175123	-4.42070113536095	9.8381163607694e-06	0.00188080096650284	VAV1
322.467805534108	-1.60425977246176	0.383053567677846	-4.18808205386816	2.81321811396761e-05	0.00358947324943446	IFITM3
113.41604646776	-0.933074306887371	0.2137007678436	-4.3662655792152	1.26388794125945e-05	0.00220983002965769	PGGHG
9.34852629777285	-2.99535587774735	0.645332549632074	-4.64156949692853	3.45772684555389e-06	0.00120001562750563	DNMT3L
38.2622568022519	-1.94494571459632	0.386464227754914	-5.03266686775924	4.8370325301912e-07	0.000503612478913387	EMP3
169.556219850326	-1.40863473819179	0.236900502998809	-5.94610277462719	2.74601772019791e-09	1.42952190478063e-05	MYO1F
6.75321032756931	-1.6247154877587	0.486048385714225	-3.34270318657938	0.000829665904912788	0.0277575499215617	NLRP12
44.2618389015202	-0.918887529353572	0.303425402306851	-3.02838036093072	0.00245868409765441	0.0494186010639742	SIGLEC10
218.246737154955	-0.93797138311362	0.230092137762433	-4.07650340526655	4.57179863202476e-05	0.00481778731145637	SLC2A5
38.9035619215041	-1.0732645569645	0.321117432079495	-3.34228057945733	0.000830930213861139	0.027757592351565	EPHA2
66.553732736395	-1.42138530449195	0.375204439173353	-3.78829554262079	0.000151684346984446	0.010308594954721	ADCY10
164.888526878148	-1.5703815013959	0.383524505450299	-4.09460537483023	4.22888049327809e-05	0.00460558704433203	FCGR2A
538.074008052358	-0.574059649798035	0.184169596825375	-3.11701637888877	0.00182691421868526	0.0426864903035534	GABPB2
7.82244669848671	-1.16510080613116	0.368472136155234	-3.16197804883762	0.00156701376290987	0.0392190396488278	HHIPL2
113.020192292627	-1.22992360203035	0.260772711849877	-4.71645822642057	2.39985612457479e-06	0.00096101315487011	RAB13
98.0193682003452	-1.38270640380824	0.399081435282754	-3.46472243898935	0.000530778985169741	0.0212875904545196	NUP210L
365.618866067138	-0.609658943417527	0.185696123569856	-3.28310000067493	0.00102672237335828	0.0311838467399564	KCNN3
34.8873143304232	-1.76907080297059	0.49166818406109	-3.5980990031903	0.000320551604955278	0.0158323296496792	ACTA1
68.5281167221845	-0.69029833335867	0.21059736055846	-3.2778109446773	0.00104615437020719	0.0315897356173121	GALM
16962.2826818543	0.774404364296695	0.218676968717717	3.54131653112654	0.000398135638552731	0.0180588274868708	CALM2
106.155608399718	-0.707701949873105	0.224812100977891	-3.14797089122308	0.00164408064368847	0.0404096081912815	ACKR3
9.26155832778755	-1.07054655183893	0.337797967255404	-3.16919181171244	0.0015286347710699	0.0387427794120529	TRPM8
338.881195921385	-1.08423645065542	0.268158347983087	-4.04326942946336	5.27109899471471e-05	0.00524147881657899	LIMD1
146.276742303754	-0.853790070113215	0.267208586018425	-3.19521944573421	0.00139724555927978	0.0368426845530818	NFKBIZ
7.03374309153354	-1.33587062060297	0.441151522986314	-3.02814464191345	0.00246060282527435	0.0494190053542177	SLC10A6
155.587436881171	-1.3559144311503	0.401296488406212	-3.37883452839433	0.000727938083130172	0.0257186933779261	OSMR
51.9449731223573	-0.670755322628394	0.221052442245426	-3.03437191561847	0.00241037081841358	0.0490919734213513	IQGAP2
3.41065402998034	-2.08628087696627	0.649008238904967	-3.21456763089222	0.00130641135964616	0.0354953875576512	TSLP
43.542445620717	1.70677802657788	0.503235006233961	3.39161227942155	0.000694826876559884	0.0250964265329761	GABRA6
88.8514896469286	-0.882253090219595	0.232289365522271	-3.79807783380858	0.000145822537093615	0.0101216395146925	DOK3
232.60870126157	-1.29130797513228	0.281121829433134	-4.59341054281033	4.36059995480093e-06	0.00121333255823319	PPP1R18
4.869069105562	-2.70057095320815	0.741409127310332	-3.64248409377589	0.000270019667789492	0.0145034010289867	LGSN
156.353278026662	-0.906909405269883	0.212631522977505	-4.26516911777858	1.99750840264929e-05	0.00292096327036845	FGD2
44.7602837344913	-0.929975220233485	0.29960300167826	-3.10402504322094	0.00190907171022193	0.0437808172205873	ANO7
1028.90055149351	-0.811845396803159	0.248332867897242	-3.26918222173915	0.0010785881557062	0.0319739065863081	GNA12
177.120105146348	-0.910718366454272	0.293307867140613	-3.10499126850106	0.00190284641694051	0.0437150833067472	TMEM140
1139.82981077457	-1.16121072806041	0.295017162932927	-3.93607855392609	8.2823872164728e-05	0.0070211643650919	MSN
13.8519358502445	-1.42777735684345	0.440767387542229	-3.23929899806086	0.00119823889417914	0.0340119522100205	ITGB1BP2
214.443912127021	-1.28302046377741	0.335727981978054	-3.82160717202678	0.000132584771331257	0.00959296599272167	GCNA
2.69111222433084	-2.97958150615933	0.962097041208625	-3.09696566826175	0.00195512515661933	0.0443257511726442	RIPPLY1
940.461541891603	0.478333088505899	0.136849905933434	3.49531178149709	0.000473508284370466	0.0200405644453315	CCDC25
578.425429808343	-0.442420998004054	0.137760354024782	-3.21152628516377	0.00132031891487063	0.0356870000365189	SLC25A37
18.5713276503814	-0.944885372843007	0.274674876346865	-3.44001382802039	0.000581684466078654	0.0225307514398233	GINS4
173.586790212201	-1.38544694450511	0.343320277774408	-4.03543581371407	5.45010380139527e-05	0.00527363389764006	PLIN2
69.7493617193727	-1.05367831902913	0.324002777629935	-3.25206569751265	0.00114569536782983	0.0332456017048413	CDKN2B
428.29152350541	0.453743866974226	0.142210235981186	3.19065546754493	0.00141950445549863	0.0370223261244228	AUH
1652.22767621234	-0.592953821840779	0.188192011666062	-3.15079166533885	0.00162828590292486	0.0402112464584737	ZNF462
542.854943429004	-0.713424178427085	0.192926836740919	-3.69790014950145	0.000217390363897453	0.0125521843895597	PARD3
3562.21615986613	0.603944519076544	0.199012681587175	3.03470368953344	0.00240772110204036	0.0490764076468352	CAMK2G
40.8028297656999	-2.180841233274	0.613531191033021	-3.55457271797715	0.000378593802300623	0.0176286548838693	MKI67
104.577694780007	-1.4188333325448	0.341347413119566	-4.15656682316152	3.23065708449066e-05	0.00382230787510034	ITPRIP
140.699103414866	-1.64395375151181	0.368506462650621	-4.46112597235624	8.15301445757403e-06	0.0017486619174516	ADAM12
127.515015420276	-1.97941135283231	0.465730839269327	-4.25011870791669	2.13657252473822e-05	0.00304277635300455	ADM
432.437328049631	-2.4473917061179	0.630230385775415	-3.8833286387909	0.000103036155133605	0.00827755580855744	SERPINH1
36.6397077096984	-1.10846897624105	0.360820203800622	-3.07208123205194	0.00212571868322285	0.0460450982593154	ST14
178.624710864854	-1.21068263357426	0.35508701299003	-3.40953791404433	0.000650730321945473	0.0240723812293489	ROM1
106.119980053472	-1.97263034585219	0.37883920759129	-5.20703851746083	1.91878275768127e-07	0.000249719981998429	FERMT3
207.918325165002	-0.83146394619229	0.242981214098358	-3.42192687314385	0.000621790344755099	0.0235565443672052	PLCB3
18.6024175206691	-1.44676732272072	0.399474890859223	-3.6216727404541	0.000292704256652898	0.0151733195701226	TBX6
62.4477364421388	-2.0004021460787	0.423421362242167	-4.72437700234551	2.30821865699866e-06	0.000953180033829323	FCGR1A
117.388065745078	-0.957085769657747	0.291196493135983	-3.28673521906326	0.00101356086345073	0.0310011465508333	LATS2
9879.1605814056	0.673965700141578	0.207920745284584	3.24145481115467	0.00118921286546979	0.0339910742849927	ITPR1
20.4508671105711	-1.03667778288547	0.306767264394662	-3.37936247836329	0.000726541460459521	0.0257186933779261	CACNA2D4
80.2781205347273	0.540096587366898	0.16181470096826	3.33774733775789	0.000844605131026423	0.0279645117670788	OXSM
30.6628050392221	-1.55045297561103	0.402235011330018	-3.85459478150435	0.000115921468644213	0.00894923981385174	ADAMTS12
58.2166800753165	-1.11249526679845	0.295242282295956	-3.76807569074156	0.000164510825368088	0.0108132633169343	ADAM8
1185.33217178346	0.671415944538221	0.220787303308513	3.04100794962847	0.00235787605307487	0.0486413938977631	BEND6
1105.52305971507	-3.21379372634873	0.616775327186878	-5.21063924688249	1.88191071521579e-07	0.000249719981998429	BAG3
154.285091879275	-1.89087310773285	0.382107015189991	-4.94854329432469	7.47709601550345e-07	0.00059763902661161	KCNE4
918.911621034	-0.83786418159178	0.240400395268682	-3.48528620618675	0.000491610902622718	0.0204738242949868	HSPB8
6448.37101857964	0.744148862614035	0.230379959159327	3.2300937344094	0.00123749639397351	0.034665508796516	ATP5F1A
40.5780181647514	-1.05818616575534	0.32793788800279	-3.2267883781283	0.00125188010887583	0.0347760804204153	TCF7L1
430.281158542403	-1.04328698072143	0.225224761001513	-4.6322037420851	3.61793842383007e-06	0.00121333255823319	ZFP36L2
1664.66018901147	0.662500829671205	0.21625758780339	3.06348015993555	0.00218778711496505	0.0468305187626853	GPD1L
8.83536252329755	-3.39797271079551	0.911491536595017	-3.72792568484951	0.000193062285533873	0.011799011669697	ANKRD22
34.1563744179718	-2.22499347658588	0.5022887703082	-4.42970977674983	9.43599873495112e-06	0.0018606788717579	PLEKHG4B
349.643126529634	0.518447002037338	0.158025969246542	3.28077090435997	0.00103523794395235	0.031405837346312	GDPD1
14.4260898714441	-1.18203557583557	0.388284539432674	-3.0442509443272	0.00233260479357863	0.0484349911731818	MMP21
1675.67767176868	0.681430573741868	0.224806496134857	3.03118720080532	0.00243594169858525	0.0493936950259386	PLCL2
169.705173350083	-0.774486091008453	0.193532150208134	-4.00184718753723	6.28498869746034e-05	0.00576587067327012	MOV10
363.404394940663	-0.916206206700703	0.268463160333608	-3.41278187130842	0.000643033891479508	0.0239792681394271	RHOC
73.3989465204958	-0.874646924144135	0.256540480946631	-3.40939145711701	0.000651079810421515	0.0240723812293489	SLC7A7
153.210164467727	-1.38244476570264	0.330279327384608	-4.18568360499533	2.84309145224292e-05	0.00360989402002102	PIK3AP1
115.571804840301	-1.7888035342027	0.435618606931704	-4.10635245083356	4.01956016756202e-05	0.00441456251483004	VSIG4
219.229250413382	-0.816332217918266	0.245532497590774	-3.32474204404029	0.000885003765004214	0.0287947037491184	SLA
5.3590247627354	-2.95963476900811	0.663623857521436	-4.4598076688533	8.20332346472662e-06	0.0017486619174516	BATF
809.596559797596	-0.420685447734288	0.136484914988285	-3.0822853043532	0.00205417851242103	0.0455601448230916	ZFAND3
5.56203270240901	-1.30028671729126	0.380028324717326	-3.42155211261805	0.000622647912890896	0.0235565443672052	ITGAD
8.1663018166234	-1.3965808500142	0.393531964181144	-3.54883713936729	0.000386936315657802	0.0179209348047277	KLHL40
369.413069948507	-0.572927688986381	0.166157271078351	-3.44810483024976	0.000564534883567568	0.0221633159643744	NECAP2
122.230373636822	-1.24071341873546	0.397116542330562	-3.12430555386606	0.00178225274668075	0.0423268765906508	MMP14
23.3083454062542	-1.44453696442626	0.41677729803824	-3.46596844699952	0.000528325278106865	0.0212862977685636	CLEC18A
10.8030011485828	-1.67407944570621	0.451420277926564	-3.70847196629156	0.000208513739874289	0.0123797790921197	CLEC18C
5.3731729964389	-1.63843107289217	0.513980229019664	-3.18773170714605	0.0014339351849088	0.0372494001277356	KCNJ15
14.1688286438559	-1.55291333020967	0.505072808737	-3.07463261404416	0.00210761998527868	0.0459457626439019	GRHL3
883.822021586833	-0.811482134093721	0.259811102728332	-3.1233543354082	0.00178802346154451	0.0423610686377442	WASF2
16.3383952513785	-0.72235014119908	0.236319456595814	-3.05666808651538	0.00223811955595192	0.0474011504653153	RIBC1
7.70401308327422	-1.24490338186535	0.348569487748153	-3.57146401398395	0.000354991329751902	0.0169232038866525	CD1D
30.8812299012034	-1.55549916649276	0.400695318020515	-3.88199985509468	0.000103600939170932	0.00829731952516982	DNAH3
15.307386327872	-1.19626557328129	0.290395423903382	-4.11943672252666	3.79799703424276e-05	0.00425281174747852	NCF1
342.280877799932	-0.937922144261113	0.304781124252843	-3.07736296517833	0.00208840836007127	0.0458314112417586	TAGLN2
45.7080991543834	-0.707440648787135	0.217089857482991	-3.25874574238257	0.00111905911237097	0.0327280782425888	EDA
1368.71272157509	0.419183492644847	0.136581024433322	3.06911955291045	0.00214690657777076	0.0463749637450583	NDUFS2
22.6453260494746	-2.04782605019513	0.454893916793282	-4.50176618019212	6.73910971955666e-06	0.0015387042709679	FCER1G
35.0452056543218	-2.02747050108744	0.505349438025503	-4.01201693032281	6.02021813579344e-05	0.00563669992289811	STC1
383.047702863914	-1.75640858584751	0.332289686774551	-5.2857752008391	1.2517353485561e-07	0.000217209462583778	C1QC
158.70243073069	-1.55977597044712	0.310897624387751	-5.01700832715843	5.2482293867732e-07	0.000505948750771555	RUNX1
3.89260602496639	-1.90918289049283	0.55192412026308	-3.45914016148234	0.000541902828740811	0.0215696892010391	CLDN14
384.643499535957	-0.849226822589235	0.261026289130299	-3.25341491624746	0.0011402686711044	0.0331748322898231	BTG2
154.973541303204	-1.04974391585781	0.292944235827495	-3.58342574276138	0.000339117201683046	0.0164133560999088	HK2
158.649120326999	-0.926299202005869	0.298194459167137	-3.10635953663607	0.00189406269215637	0.043628812224901	C1R
168.084933838876	-0.991590061601723	0.30517871238837	-3.24921110598247	0.00115725559975948	0.0334691177845995	SPON2
26.2972192503854	-1.01403743936752	0.316734092609276	-3.20154180755792	0.00136694237415866	0.036471134736743	ANKLE1
29.0640252647434	-1.87375453797032	0.444331446939319	-4.21701986406155	2.47552175935135e-05	0.003321410096606	CILP2
70.2880474754999	-0.653415244255971	0.173593523932216	-3.76405311358915	0.000167181350292312	0.0109246288728492	GAB3
31.861111634803	-2.13459233477623	0.447225053491064	-4.77297127724281	1.81527688085084e-06	0.000874997072808638	AIRE
291.103657291577	-1.27409253837128	0.291816469216333	-4.36607482022119	1.26499164170347e-05	0.00220983002965769	ITGB2
46.9086775205223	-0.924164861568668	0.28358208308984	-3.2588972176916	0.00111846180738266	0.0327280782425888	CFAP157
124.241943051602	-1.0703588199081	0.292458122550019	-3.65987037930544	0.000252342862724572	0.0139452916642418	SHKBP1
4.80455866287294	-1.24909155040995	0.405015981881437	-3.08405496644229	0.00204199864213356	0.0454672221181304	COX6B2
29.2919680902692	-1.13618145399096	0.272866105179342	-4.1638790323342	3.12885928592846e-05	0.0038056578669828	S100A1
292.740777496023	-0.754573657210843	0.248081686281132	-3.04163386069435	0.00235297916140055	0.0486076941207102	ZBTB7B
321.395613324282	-0.634719395390439	0.204964343788536	-3.09673079550502	0.00195667478955658	0.0443257511726442	SHC1
853.655654119051	-1.18164425389961	0.347082099761807	-3.40450935012363	0.000662830310762944	0.0243459307227749	LMNA
14.7979034498275	-1.47193956313337	0.410092899576849	-3.58928322010008	0.000331588439276335	0.0161325523101378	CCR5
25.4599909717562	-1.44184227298462	0.432790616170739	-3.33150077453574	0.000863790596948814	0.0283525919898874	FGFR4
7.63097469161594	-1.81869612778788	0.442082687316357	-4.11392750715526	3.88983636765873e-05	0.00430844897079953	PTGER1
209.523524815758	0.603630428757404	0.175348501326258	3.44246129389081	0.000576446350519291	0.022436349689663	COX7A1
190.548234955883	-1.46978328820386	0.386772465946286	-3.8001238909493	0.000144623765712307	0.0100652727211915	ITGA5
12.8888736599731	-1.15809075127302	0.249817869885073	-4.63574023670041	3.55662384206403e-06	0.00121333255823319	TREML1
104.12988936845	-1.15752811314893	0.265598391850403	-4.35818946449382	1.31142832518076e-05	0.00222190280514488	CXCL16
69.7741625953644	-0.715912883515543	0.218792985686092	-3.27210162277635	0.00106751197911076	0.03179207014219	EIF4A1
160.053634990927	-0.85976175759214	0.250432269756013	-3.43311091030631	0.000596697955764508	0.0228551301361133	CCDC78
9.5630417903362	-1.92950366365042	0.606860791851796	-3.17948315257386	0.00147537945652703	0.037785032703567	SSTR5
35.5937843631478	-0.941877756102774	0.283910119349774	-3.3175209050664	0.000908201189876849	0.0291846528040796	ITIH3
1.80240595755559	-2.0794281040519	0.667330236757303	-3.11604058907368	0.00183297041121449	0.0427532120469693	PDZK1IP1
26.7331029022689	-1.57340507025387	0.465129528675213	-3.38272453855007	0.000717705806049833	0.0255906361995495	SLC1A7
175.060608850598	-1.87383942541196	0.460752338226356	-4.06691246022802	4.76401285689121e-05	0.0049403382729889	PDPN
386.62133587547	-1.27484604523325	0.325074692359094	-3.92170192020052	8.7925722217002e-05	0.00733153754058337	LAPTM5
1685.65288037758	0.955099692997217	0.284725238712636	3.35446094387568	0.000795197777684147	0.027237118804255	B3GALT2
258.295058661584	0.654945380464937	0.197494823862923	3.31626605525378	0.000912289326600224	0.029279875316988	HENMT1
286.557579681825	-2.35606096777907	0.563199715248303	-4.18334900389702	2.87245900894097e-05	0.00362017489913784	GBP2
5.41856735275841	-2.00015584600149	0.658342945859003	-3.03816705044465	0.00238021968215016	0.0487832583517217	GFI1
182.240446862896	0.656227947481556	0.209417400556489	3.13358844937311	0.00172682865693703	0.0416953832202357	KLHDC9
474.285703369399	-1.267587606439	0.313002828978009	-4.04976405669502	5.12692980882842e-05	0.00515246548239363	MAPKAPK2
30.3996751926836	-1.079766577396	0.346877132063795	-3.11282145055735	0.00185308089330919	0.0430275134450892	BNIPL
38.1786312474476	-0.689792035955441	0.194731686067683	-3.54226910825232	0.000396700542230172	0.0180519552687223	TNFAIP8L2
36.9648498178962	-1.89362265296888	0.424805734684334	-4.45762026818211	8.28745418420875e-06	0.0017486619174516	S100A11
193.502903354186	-0.942199952824871	0.309632939486681	-3.04295774986628	0.00234265221749525	0.0485017903327024	FZD5
7.63641090872958	-1.67688421243972	0.490745285880652	-3.41701542671066	0.000633116919235237	0.0236772992683534	LENEP
40.0941516160621	-1.04626087500609	0.34330271522585	-3.04763355663464	0.00230651004581014	0.0481555783082442	NUAK2
349.13567768831	-1.30687829260859	0.288662205334372	-4.52736197693346	5.97245852296835e-06	0.00148054402756517	IFI16
2020.04897953851	-0.697166235497286	0.211508661677765	-3.29615926821675	0.000980164310841591	0.0305907636053906	PTPN13
308.639535595503	-1.46984470024018	0.340865921193256	-4.31209049908761	1.61718211400813e-05	0.00250557340747129	ADAMTS9
82.8324360655763	-1.79567217919685	0.363109481394751	-4.9452638149228	7.60408141535922e-07	0.00059763902661161	RBM47
212.396493147532	-0.563842076335622	0.181840811957753	-3.1007454831791	0.00193034133335157	0.0441007267752927	IL17RC
4.16103501427348	-2.10948988248399	0.553889666847735	-3.80850196121079	0.000139811237708814	0.00983553163871005	CXCL3
98.5655860739197	-0.393095208609379	0.127378046645271	-3.08605147403531	0.00202833705404357	0.0452413403064105	PLB1
35.8735128762853	-1.78650698412923	0.416284205927218	-4.29155600595035	1.77425439175557e-05	0.00266948367416218	CDCP1
545.139643069323	-0.828487207949347	0.263159131674626	-3.1482365923509	0.00164258687509144	0.0404096081912815	FYCO1
70.5724058241957	-1.40717092532393	0.371052348320563	-3.79237843849523	0.000149211296334788	0.0101937554653496	CCR1
292.127753473642	-1.52045396433111	0.373622283216149	-4.06949486856889	4.71151773049635e-05	0.00492514437779476	DTX3L
37.1950983941862	-2.01669732635759	0.456310896864102	-4.41956863230071	9.8898110100651e-06	0.00188080096650284	ZC3H12A
41.5515886990207	-0.941838121915952	0.296237112104804	-3.1793387237138	0.0014761148634964	0.037785032703567	HEYL
7.26071391060328	-3.01398342903653	0.651410603845832	-4.62685656518701	3.7125743870517e-06	0.00121333255823319	CLDN19
68.2791969118336	0.895087007710408	0.289555064690592	3.09124970294291	0.00199315942699877	0.0448788466482274	MAD2L1
456.729936460685	-0.689130771529664	0.214252529160648	-3.21644171123389	0.00129790896197293	0.0354580410835959	GALNT10
29.1027781446511	-0.848436088145703	0.253278439257676	-3.3498156836103	0.000808653505765296	0.0274425581506713	SYTL3
13.0880274154348	-1.59010574443826	0.443148577336142	-3.58820004341821	0.000332968778596565	0.0161694857053918	FNDC1
37.5355627588212	-1.45171926656675	0.375164307922783	-3.86955591432632	0.0001090337742255	0.00860649101364587	TNFRSF11B
136.033784734604	-0.699059573897143	0.230823151491281	-3.02855051315573	0.00245729992765284	0.0494186010639742	GPER1
15.1880979011595	-1.70704464710912	0.504192893440972	-3.38569755606634	0.000709975851325915	0.0254544923335568	TMEM184A
320.149944108738	-0.963716367676589	0.299327013869145	-3.21961040274798	0.00128364921430513	0.0354207596902529	SLC4A2
197.276502725033	-2.10494724068138	0.473937511112024	-4.44140248730774	8.93744463919785e-06	0.00177582249247085	GEM
1144.57380606407	-1.15912703833239	0.286950028952228	-4.03947350193634	5.35713195177304e-05	0.00526191651217738	ABCA1
333.604865936355	-0.931134257135293	0.299031693076779	-3.11383133859399	0.00184675024185606	0.0429955832247509	NFIL3
19.1826032562943	-1.10595483627629	0.331624842529198	-3.3349577427358	0.000853123624533958	0.0281801457144599	TMC1
9.21505676285721	-3.18674914296385	0.684605256156597	-4.65487098485688	3.24183635150833e-06	0.00114029403234338	GPR101
23.12808563739	-1.93863031176053	0.502935025008247	-3.85463373072644	0.000115903016193427	0.00894923981385174	CLDN2
78.3106849393115	-0.921662020667007	0.294793733142919	-3.12646409013104	0.00176922109917433	0.0421712966945133	TSHR
477.561979128061	-1.75750758005593	0.374725135741627	-4.69012460714065	2.73038721571391e-06	0.00101907144090116	DEPP1
1054.75646322768	0.561386791931698	0.171487334361369	3.27363413760172	0.00106173983932295	0.0317360393422865	KLHDC2
295.980750071812	-0.923198557050659	0.255556304800487	-3.61250550156217	0.000303252670693345	0.0154468958228514	ABTB2
73.553227547192	-1.42759333120549	0.422958052470959	-3.37525984637334	0.000737460244332465	0.0259396658104456	ADAMTS15
21.7318933450159	-1.76163320351911	0.435195597554007	-4.0479113608232	5.1676707993718e-05	0.00517343473987879	AMN
12.5847464545093	-1.73914734471357	0.545407853484053	-3.18870975840178	0.00142909285800921	0.0371606973038178	ASPG
18.8407178745884	-0.681814156008389	0.218674570711123	-3.11793983996928	0.00182119974196206	0.0426569972046584	ILK
5.93430729871941	-2.35537570261537	0.653524982937759	-3.6041096577936	0.000313224800958012	0.0157378163879415	MOGAT2
123.212936516846	-0.877543419389474	0.225133389029288	-3.89788215410071	9.70376153326707e-05	0.00781978975075568	MAPK7
6.78253423096386	-2.36625042585834	0.758731488452536	-3.118692794317	0.00181655254085778	0.0426569972046584	CDH16
50.7515111795534	-1.60142691324107	0.500683264989534	-3.19848300357023	0.00138152676471088	0.036731113543064	RRAD
3596.30931212157	0.576888780820419	0.189172643438132	3.04953597061241	0.00229195184825362	0.0480298865539565	BEX3
169.914184969526	-0.993982502137722	0.252490989723727	-3.93670484331075	8.26081078015777e-05	0.0070211643650919	PLEKHA7
85.0533668267009	-1.09386297936907	0.355660139822488	-3.07558496691538	0.00210090059405015	0.0458741852237485	MS4A7
17.9885610501654	-1.22493151612836	0.371995346321479	-3.29286784966866	0.00099171075149261	0.0307300466078585	MS4A14
2.39812333363065	-2.21779184943524	0.648143509769761	-3.42176048360504	0.000622170959813036	0.0235565443672052	TGM6
92.3020436125436	-0.777468169046355	0.176394184636516	-4.40756122798737	1.04541053561343e-05	0.00188965214107513	DUSP18
8.87107683189979	-1.98464080405308	0.578820201094595	-3.42876907250294	0.000606325185268973	0.0231069374046356	PRRX2
14.7709299237195	-1.77412559477614	0.461544392603994	-3.84388939223521	0.000121099603193297	0.00912424493425093	NOD2
14.1576155597389	-1.24145949042085	0.381958273419504	-3.25024898480825	0.00115304008920865	0.0333842941957864	SNX20
164.447956473346	-1.04681578875738	0.341440269605215	-3.06588262119095	0.0021702849660816	0.0466091975100149	IGF2
527.5765943908	-1.23006014966177	0.332148354302553	-3.70334560965886	0.000212774693946914	0.0124456460870657	ENGASE
79.2298142071292	-0.623049745886918	0.18751876477306	-3.32259945633147	0.000891828725333585	0.0289805366937676	TEPSIN
259.698758309096	-0.969787843148903	0.303284960145455	-3.1976127094591	0.00138570247764161	0.0367786487326312	PPP2R3B
5.36145480997228	-2.00646995772799	0.552602239001619	-3.63094793345945	0.000282382153160961	0.0148188005335215	GNG8
6.92414414596933	-1.95788673306322	0.595406964116267	-3.28831681700131	0.00100788349980489	0.0309665228880532	JSRP1
683.222648701996	-0.548772059444312	0.177076014274469	-3.09907618879264	0.00194125092472115	0.0441701950232242	GATAD2A
59.8660051446338	-0.582675006683028	0.184411678629035	-3.15964265937379	0.00157962746377347	0.0394210194195203	CDT1
124.826391239164	-1.51284688135305	0.318091220399053	-4.75601583550513	1.9745098800508e-06	0.000917759244068611	LAIR1
138.343490574872	-1.03206812195597	0.234009132930543	-4.4103753944608	1.03191572074182e-05	0.00188789939259852	NXN
21.7145150504714	-1.20408856150315	0.308393310756472	-3.90439260355414	9.44623280141385e-05	0.00765968827376951	SERPINF2
235.361312411015	-1.8363141229985	0.437937885039316	-4.19309264105717	2.75176998486454e-05	0.0035656257364987	ANGPTL4
125.389452329067	0.637748514788763	0.209791068579205	3.03992214305341	0.00236639313325545	0.0486996695920877	IGFBP6
52.177505085528	-1.52580683738888	0.284602566531062	-5.36118439122491	8.26780707924872e-08	0.000165540577281358	CD300A
53.7459754980671	-1.07753573503003	0.256396444813879	-4.20261574146328	2.63848263792319e-05	0.00346853861527792	TMC8
31.2248487681685	-1.11069813910381	0.318221359345856	-3.49033182872135	0.000482421132327847	0.0201880058735716	TK1
114.399937246955	-0.941294491882701	0.244904955120915	-3.84350937864023	0.000121287362067341	0.00912424493425093	RAB3IL1
1548.17053750798	-0.940556712243113	0.188591880873741	-4.98725983263723	6.12416773631182e-07	0.000546313237198927	FTH1
4.69245342183466	-2.28608330394439	0.634694902610679	-3.60186176782117	0.000315946361411066	0.0157378163879415	SLC22A11
1435.52738657053	-0.833274281531954	0.270796027127624	-3.07712890167047	0.00209004898935677	0.0458314112417586	SCARA3
26.7937906851593	-1.80663901352513	0.454844009143693	-3.97199694226242	7.1272634975472e-05	0.0063466195250723	XIRP1
59.4385911305908	-1.18287637467912	0.306936606676146	-3.85381329222548	0.000116292290335692	0.00894923981385174	MLKL
213.864734024472	-0.892890233779192	0.271556634888274	-3.28804425694313	0.0010088597875089	0.0309665228880532	BMP1
7.43954893916819	-1.50646156936624	0.468357044340967	-3.21648107478773	0.00129773092480462	0.0354580410835959	SERINC2
15.4210241020697	-1.20663313793289	0.342469279241897	-3.52333248869487	0.000426156385538517	0.0188646676176565	VWA3B
997.569710679855	0.72419464069376	0.231235588365867	3.13184767886127	0.00173709973142772	0.0418571013929222	NSG1
775.609796719213	1.16528508655891	0.355704263183608	3.27599415348421	0.0010529074047911	0.0316795157979943	FSTL5
176.172406495737	-1.46485278430354	0.331770531808044	-4.41525887281357	1.00889182356599e-05	0.00188789939259852	ATOH8
161.46213211699	-0.965325678703465	0.266375948877881	-3.62392206492341	0.000290169073441543	0.0151056216252198	TNIP2
55.6603489839516	-1.1073956399861	0.30968567751935	-3.57586972977435	0.000349065452520873	0.0167326421061986	VAMP5
2.27642366698576	-2.20556218719617	0.701137465195785	-3.14569153223082	0.00165694662571078	0.0405725905179924	PLA2G4F
4.74775313282614	-2.95150179958137	0.794734096134857	-3.71382304337492	0.000204151572105832	0.0122772039759095	CTRB1
7.98633553579003	-2.82575163136088	0.697377853071058	-4.05196640374662	5.0788959428588e-05	0.00512397606576247	CTRB2
63.0646465008477	-1.4659757225479	0.312979062038758	-4.68394183623172	2.81409893058862e-06	0.00101907144090116	LGALS9
134.275094204366	-1.06631801349598	0.302345739993667	-3.52681672815471	0.000420587783753119	0.0186817055005289	PXDC1
5.35048470243896	-1.80238144511364	0.557860294303579	-3.23088318619932	0.00123408363920871	0.034665508796516	SIGLEC7
8.76642823487907	-2.341514062405	0.742870787111553	-3.15198026767121	0.00162167231834507	0.0400859532518555	CXCL10
73.8617095564578	-0.957904597402381	0.286704213764227	-3.34109005523763	0.000834501507441302	0.027757592351565	CCDC8
266.192911781873	-0.678869546333639	0.209910433987457	-3.23409148100853	0.00122030361004749	0.0344504150389655	INO80E
209.527151893194	-0.791490484947593	0.233692724715655	-3.38688543218724	0.000706909015236858	0.0254000798119853	HEXD
12.5855801541334	-1.07314554377321	0.336969665583014	-3.18469480603392	0.00144906742555121	0.037482141980561	BUB1
239.683547741706	-1.39904446298706	0.386589793913834	-3.61893791562147	0.000295814589522019	0.0152470454468686	TRIM56
12.2691447843406	-2.68051664879334	0.67773605402988	-3.95510410410476	7.65013324635112e-05	0.00665970964111282	MUC17
7.04520549098491	-1.94188946533804	0.560764144918611	-3.46293443140856	0.000534318584699906	0.0213965822171598	MUC3A
132.395298515027	-0.63914831705975	0.158364649002879	-4.03592797435575	5.43869003753399e-05	0.00527363389764006	ITGAM
54.3949972750352	-1.00201091386766	0.274475532376487	-3.65063838365468	0.00026158932261954	0.0142738237120856	TAS1R3
1183.76972662925	-1.89803031904201	0.532145264941396	-3.56675224621426	0.000361432894751207	0.0171646553330358	FOS
64.1008535564865	-0.795593919757802	0.253723968746403	-3.13566717282828	0.00171463673324381	0.0415551950927404	TCAF2
26.3235556715844	-1.60488690738379	0.42350442411205	-3.78953988674077	0.000150926576974589	0.0102839473090879	TMT1B
325.094856049866	-2.22108131707757	0.552960761419793	-4.01670692035123	5.90170455169036e-05	0.00556348427318682	CD14
1365.14203269783	0.494033695034964	0.15818623693145	3.12311427731259	0.00178948252295759	0.0423610686377442	DNAJC18
1.96284933094894	-3.25865124806065	0.976390672598365	-3.33744610585919	0.000845521178711862	0.0279645117670788	FOXA3
296.730091008413	-0.559262317443265	0.180507572044895	-3.09827621693437	0.0019464991413099	0.0442242237406008	TRABD
11.7298252887193	-1.41345089634911	0.441668806074003	-3.20025067858717	0.00137308107540165	0.0365812971459874	HTRA3
20.1278818900083	-1.33596718889733	0.351933508677952	-3.79607839536486	0.000147003029234692	0.0101280235835094	CEL
20.2764236110891	-1.01918088810364	0.269625025789224	-3.7799936601596	0.000156832352113278	0.0106030890731338	OSCAR
42.5376095904749	-1.57102948170909	0.431304294360503	-3.64250832243268	0.000269994245897015	0.0145034010289867	HAS2
9.39353018871635	-1.82817240092066	0.553722145761318	-3.30160607610715	0.000961329770633068	0.0301838993966322	FPR2
124.755541097683	-2.61007700802667	0.598425996262159	-4.36157022644324	1.29132334271948e-05	0.00222190280514488	FPR1
1316.38123980163	0.452805198570788	0.14826875652187	3.05394885067373	0.00225850584308366	0.0476777360824205	FEZ2
13.3489984381103	-2.78188336796535	0.559810304853572	-4.96933218957625	6.71838856312231e-07	0.000564106244869389	LRG1
699.414632242595	0.4410645343038	0.145053178816679	3.04070919301415	0.00236021670032943	0.0486413938977631	FAM98B
722.71829361219	-0.557019769565622	0.16225290136478	-3.4330342624402	0.000596866667576162	0.0228551301361133	CHST11
47.3581749504449	-1.25707660574298	0.336513313688135	-3.73559248508063	0.000187273734550137	0.0116111496094782	PTGER4
329.202810058025	-0.508191164968386	0.165304323226451	-3.07427631080291	0.00211013896951855	0.0459563220239638	ZNF274
205.533514985894	-1.26974380090205	0.364892379167977	-3.47977615700636	0.00050183287785042	0.0206353996486076	SPSB1
33.6405044793692	-1.14503153169149	0.362058902015919	-3.1625559413566	0.00156390684752444	0.0391789521984732	P2RY6
2.52308437824397	-2.65579643739422	0.876478815740674	-3.03007487425685	0.00244493118678464	0.0493936950259386	NMRAL2P
98.7233750613145	-0.610886009190254	0.1718964131655	-3.55380311863808	0.00037970335071167	0.017648747349418	RGS19
56.3642723264854	-1.01664731198529	0.303886887352729	-3.34547936846398	0.00082140469941357	0.0276829418078899	RASGRP4
144.182529985521	-1.08042613958829	0.336050888460842	-3.2150670529002	0.00130414055345393	0.0354762834191057	CYP4F11
5.22134057489211	-2.26545459855039	0.661290792620862	-3.42580695789189	0.000612975869188368	0.0232921881738745	LGALS9C
182.644542251866	-0.854261908740174	0.223255627177407	-3.82638466739002	0.000130039032508299	0.00945470943340367	ZNF217
254.638427470504	-0.866355303694282	0.230896682719961	-3.75213404319465	0.000175335668311582	0.0112436185388971	MOB3A
25.9724707373806	-1.30238562782633	0.395275315351399	-3.29488226875111	0.00098462922142123	0.0306933101848781	MBOAT1
324.518793905218	-0.891178096604621	0.25213349127186	-3.53454867145641	0.000408472199826964	0.018274635433436	CEBPB
10.6993528672378	-0.863733149756171	0.271692154441501	-3.17908756523238	0.00147739452386062	0.037785032703567	SERHL
73.2703861405473	-1.22295267832715	0.347243272976395	-3.52189019486141	0.000428481581613233	0.0188713148693923	CFAP53
2.8590026434586	-1.67747167455744	0.509897120968625	-3.28982378125774	0.00100250144443605	0.0309538672564957	EFCAB3
1138.88949073354	-0.494443933999715	0.160658087031561	-3.07761621674596	0.00208663456579363	0.0458314112417586	AFF1
64.6459895294481	-1.31381031846556	0.305601016184041	-4.29910323882678	1.71490580944272e-05	0.00262572254788144	KLHL6
150.646669221256	0.537660971640275	0.154444229977914	3.481262923951	0.000499055351468878	0.0205823295756156	CHCHD1
134.724715954516	0.924662837715365	0.304619789688091	3.03546541957157	0.00240164762095118	0.0490241785576155	THEMIS
6.51606871641069	-2.21680992408584	0.59403398178574	-3.73178974950529	0.000190124158506045	0.0116991530065102	COL6A5
56.5459567680141	-0.92987709037912	0.288937093785965	-3.21826830260825	0.00128967118766568	0.0354381182756548	EFCAB12
16.9499005869072	-1.00401977122039	0.268235206116069	-3.74305739264493	0.000181794685148737	0.0114574669727276	RAB43
107.19767936894	-0.805015431675781	0.253628569309038	-3.17399350502544	0.00150357055277723	0.0382565375544853	CES3
74.2501786781548	-1.29834618338202	0.353688911252616	-3.670870479891	0.000241725816509643	0.013560088961055	MYD88
597.535251546333	-0.721387924798124	0.226459455506409	-3.18550586984745	0.00144501172452271	0.0374682336712148	PHF8
359.617372318147	-0.754747850008625	0.21222499570317	-3.55635700454558	0.000376033004285556	0.0176152167373972	RELA
36.8678988077285	-1.15189385321509	0.270836453864517	-4.25309753092288	2.10833694477849e-05	0.00304277635300455	EVC2
38.8506051099311	-0.839980214228922	0.269036465576465	-3.1221797849191	0.0017951727503594	0.0423610686377442	BNC2
4.19759916594667	-2.76999567552748	0.793551473444804	-3.49063138085163	0.000481880617801976	0.0201880058735716	DELEC1
867.774390532292	-6.74719061148543	0.95259121924414	-7.08298635886984	1.41080568275275e-12	3.67218611163713e-08	HSPA6
6.6801624441335	-1.2385739455998	0.378713534662263	-3.27047710799234	0.00107366231756674	0.0319041425005181	RHOD
887.765652432137	-0.96780460160856	0.303396134332509	-3.18990419485005	0.00142319965615368	0.0370444638500241	PARP14
76.2667556682702	-1.03037708924498	0.302736093886455	-3.40354886666219	0.000665165139943326	0.0243510315437199	PPP1R3B
630.485224648444	-1.73041231121229	0.383410383430841	-4.51321191598458	6.3853163188748e-06	0.00152732139408161	C1QB
258.784834111298	-1.14811418785838	0.351201861375239	-3.26910052060256	0.00107889965254512	0.0319739065863081	C1QA
29.6474622777064	-1.44673242415906	0.386844250336292	-3.73983178734436	0.000184143442435547	0.0115774629544803	IHO1
338.992421139702	-0.613049486172678	0.179318609266981	-3.41877225503088	0.000629043526537517	0.0236609450176951	EHBP1L1
38.8188266842859	-1.50009907783303	0.324292463317267	-4.62575991587391	3.73227432944544e-06	0.00121333255823319	TNFRSF10D
11.9918190728904	-1.78477499330002	0.428951940849362	-4.16078078529265	3.1716141080807e-05	0.00382194183422373	TNFRSF10C
12.2239419918803	-1.381672235892	0.314243167558836	-4.39682506584113	1.09845803953948e-05	0.00197184581456366	CIMIP2C
15.694328210051	-1.19915300849833	0.38831130177096	-3.08812286181059	0.00201425176861801	0.0451439869319872	WFIKKN2
342.165899920994	-1.64904107185834	0.348732865525459	-4.72866550553994	2.26000358146834e-06	0.000953180033829323	HAP1
3789.39112413206	-0.55015108612252	0.174062044362214	-3.16066083297106	0.00157411674415748	0.0393211945620681	RNF213
125.848538791011	-0.961144013891074	0.293442496995149	-3.27540838063058	0.00105509331318621	0.0316795157979943	PLK3
92.3592193223105	-1.10614370313777	0.302519685265336	-3.65643545532446	0.000255746768143311	0.0140736419196665	MARCHF3
4.36549515602536	-2.17269935864298	0.612797501223541	-3.54554213146245	0.000391806348000183	0.0179680057682453	RAX2
69.6590584046818	-1.01537390898355	0.309836108195939	-3.27713227130207	0.00104867230424141	0.0316290746316335	TCAP
79.1183482942931	-0.927746574046852	0.263956875625092	-3.51476570500313	0.000440142119774029	0.0191375135099786	GNG5
1542.30235119526	0.411190323762858	0.123471023424277	3.3302576779485	0.000867656486769636	0.028443615483787	CTSF
42.6030863677384	-1.7249118387994	0.48759792357485	-3.53757010725789	0.000403826962569847	0.0181854879043781	SNX31
70.4508016920638	-1.07723031887162	0.342317343632166	-3.14687625067911	0.00165024789251052	0.0404847336419946	TNK1
50.188782618806	-0.699304280999192	0.229684630588285	-3.04462810249028	0.00232968191974842	0.0484349911731818	PODN
187.775744939837	-3.20891738270131	0.810565363730409	-3.95886319140647	7.53073564193819e-05	0.0066059920110365	NPAS4
86.1611326589322	-0.993406298649711	0.300388860268318	-3.30706770471569	0.000942781025542779	0.0298535855399672	CMKLR1
28.8522458857588	-1.02120499086206	0.328350260912589	-3.11010866269395	0.00187018529821183	0.0432315296313216	DNAH12
6.43028569642547	-2.4176723858919	0.624016139093507	-3.87437477082563	0.00010689879628029	0.00850907880238433	NLRP6
516.343483883845	-0.575744640301612	0.179004384345952	-3.21637172410761	0.00129822556197576	0.0354580410835959	PTDSS2
6.82506431338591	-2.4935799944146	0.665886071925519	-3.74475469535502	0.00018057011534028	0.0114079114859033	UBE2C
454.095901721536	0.498990328324301	0.164288726714473	3.03727674018393	0.00238726174941047	0.0488506572919852	PDIK1L
4.83095397099222	-1.93633153334661	0.583354685859967	-3.31930398483405	0.000902421345539808	0.0291067226803664	CATSPER1
69.2035360024843	-0.627208760396441	0.205492432734264	-3.05222315026815	0.00227153162862443	0.0477680114319808	GRAMD2A
20.0061326746513	-1.5817027011585	0.387805558137586	-4.07859729694061	4.53082400944386e-05	0.00479401699763472	LRRC25
53.3232676236447	-1.11863054211166	0.358014386721594	-3.12454075478692	0.00178082850605832	0.0423268765906508	CLCF1
57.8432000155092	-1.46641792964459	0.283819689126107	-5.16672375394305	2.38232963779176e-07	0.000295284086390866	UCP2
28.2053825489158	-2.37572866504669	0.506478326439652	-4.69068179431715	2.72296168370808e-06	0.00101907144090116	FOSL1
2.93611089605798	-2.05636141346242	0.660302815929722	-3.11427024670039	0.00184400507292643	0.0429701056787844	CCDC197
127.14270593756	-1.83680665582556	0.552962012049499	-3.32175920913196	0.000894518526612482	0.0290044416663069	PRIMA1
6.1653488151476	-2.50973989374712	0.723535390696879	-3.46871753063779	0.00052294897313565	0.0212022411553704	SFN
16.9091790842664	-2.15520585783695	0.448932821603426	-4.8007313213129	1.58087249707332e-06	0.000818385545057887	TSPEAR
133.090682912987	-1.89159754738423	0.416599589066026	-4.5405650822292	5.61036567784115e-06	0.00141778842940318	NUPR1
131.976092873597	-2.32246883979415	0.551566122650857	-4.21068072243493	2.54602356988654e-05	0.00338114528064167	SPHK1
47.6652827248259	0.941505553453112	0.28093663108085	3.35130933203993	0.000804304044218855	0.0273663136823171	CIDEA
239.140082312447	-1.24937164507108	0.374347169392657	-3.33746785663711	0.000845455003635705	0.0279645117670788	SYNE3
86.8063433938027	-0.910134816952502	0.250396617331398	-3.63477281223789	0.000278225705041095	0.0146895271328898	PHLDB3
540.183922665689	-0.344873770710016	0.112106896268345	-3.07629398538076	0.00209591083029701	0.0458707209220369	WDR73
498.351287614588	-0.788562646438286	0.247066541442375	-3.19170148185447	0.0014143742723393	0.0369814914402618	ANO6
99.4820832130309	-1.57512463574297	0.367003388596999	-4.29185311275855	1.7718815065935e-05	0.00266948367416218	HIC1
96.1677074010673	-1.40947490582208	0.342197297424984	-4.11889549224468	3.80692741619922e-05	0.00425281174747852	TGIF1
33.7077075700349	-1.53710004693262	0.425570195758994	-3.61186018722774	0.000304008464973544	0.0154551490913992	GPR4
761.357553362626	-0.477563198832031	0.149172545152913	-3.20141483369136	0.00136754494998122	0.036471134736743	RPLP2
3.72441620728745	-1.60444452871028	0.480290629450826	-3.3405701263521	0.000836065634623956	0.027757592351565	HASPIN
551.598871781491	-1.02421892730484	0.253683193600834	-4.03739369867926	5.40483222856967e-05	0.00527363389764006	IL17RA
79.3086675161505	-1.10637704716286	0.29862335212459	-3.70492474647885	0.000211453501205437	0.0123962233848566	AGTRAP
316.777719504653	-0.744029478642829	0.228459532609974	-3.25672328111183	0.00112706249043625	0.0329251510253258	CD151
612.428214209631	-0.951632672789312	0.294003671126689	-3.23680540838976	0.0012087580573287	0.0341615238590758	FAM20C
282.131989808817	-1.17288002927136	0.329678130636394	-3.55765190432042	0.000374184720187325	0.0176123943612222	MAMDC4
33.640981123772	-0.883373479376156	0.288460165563762	-3.06237597017843	0.00219587455302298	0.046946220028005	CIMAP1B
2.90612300254209	-2.31736881392965	0.662131234262346	-3.49986331110228	0.000465496787218474	0.0198304678797212	HTR3C
24.536645296049	-0.961745545285402	0.264542494977098	-3.63550493227435	0.000277436685274238	0.0146853977949041	TSSK6
24.2043673309308	-0.691145361582744	0.228099117195015	-3.03002208023385	0.00244535860588161	0.0493936950259386	ZNF114
179.272555780798	-1.20297590961214	0.343345192133684	-3.50369231075107	0.000458855203355627	0.0195795771936781	PARD6G
74.7843679551266	-1.65754225816013	0.44860298807747	-3.6948979436443	0.00021997512485432	0.0126675498337015	TMPRSS9
83.7265264458169	-0.914340315688268	0.267557932621627	-3.41735453974113	0.000632328743682492	0.0236772992683534	KCNG2
111.315203296955	-1.60912685879635	0.379298065832951	-4.2423808707346	2.21160943859002e-05	0.00311167470686808	CEP295NL
235.150477385665	0.492268046692155	0.146438976214005	3.36159169791488	0.000774946208179595	0.0267520886640672	COX14
2.12059319289206	-2.49916724719796	0.80967720002031	-3.08662173905264	0.00202445030481689	0.0452413403064105	TUBAL3
36.110991284954	-1.10229171215676	0.332964003588893	-3.31054318267312	0.00093115083660291	0.0295933151720844	PSAPL1
34.4931894898494	-0.760618498263543	0.248013920081773	-3.06683793398677	0.00216336116358376	0.046537295642084	GPR35
7.85750397131777	-2.17703253367885	0.477831271385753	-4.55606960876643	5.21196705639022e-06	0.00134319099515625	GDPD4
644.89757668473	-0.679065270299993	0.205915304367276	-3.29778921671987	0.000974492582676525	0.0304868598972203	CYBC1
2.35108487463525	-3.76293730061287	1.04470316021642	-3.60192008975388	0.000315875471152776	0.0157378163879415	TPRX1
4.19546663754363	-2.66678186271796	0.7409231628277	-3.59926912331948	0.000319112807689338	0.0157912305538893	AURKB
10.997789448254	-1.62687502220527	0.438731849669954	-3.70813065755113	0.000208794921873316	0.0123797790921197	HES7
26.8821316466003	-0.987111835703276	0.277211795759083	-3.56085798225248	0.000369644981692384	0.0174618679282596	GGN
877.425662097836	-0.620090072119816	0.204717776198304	-3.02899964837032	0.002453649685679	0.0493936950259386	WSCD1
651.579215708049	-0.475902070505558	0.156001268930606	-3.05062948377205	0.00228362189691756	0.0479744910047355	CLK3
121.38499426945	-0.975043110046756	0.316921446019614	-3.07660816991984	0.00209370321345218	0.0458707209220369	LINC00174
195.128932707893	-0.941072453314096	0.24304198166939	-3.87205719295951	0.00010792061965719	0.0085642250276128	CIITA
172.599558815853	-0.964786027150821	0.301826611804632	-3.19649093028057	0.00139110199848816	0.0368358694386236	ZFPM1
23.2146407159453	-1.44277456458976	0.3766043464342	-3.83100879809373	0.00012761894147319	0.00935780504322307	ZBTB42
20.2496732782127	-1.8327797492997	0.4736629456516	-3.86937539895256	0.000109114527431063	0.00860649101364587	GIPC3
9.08396814873168	-1.63409324598042	0.534497822754512	-3.05724958346732	0.00223378197921883	0.0473478103722207	TMEM150B
3.1535256636585	-2.99207271314766	0.917249674680143	-3.26200465995372	0.00110627324986884	0.0325002104072643	GPR139
175.172422893287	-1.14278091199078	0.28528898578217	-4.00569586960271	6.18351689707164e-05	0.00570747380545666	HCLS1
30.8450231609572	-1.80462941287165	0.509002370066954	-3.54542438109722	0.000391981438854618	0.0179680057682453	LINC00304
236.982343457967	-0.790738198726058	0.182139949650895	-4.34137705781546	1.41592497954801e-05	0.00227922380967238	ARHGAP45
250.69431906686	-0.849380365509926	0.275923506527724	-3.07831824913614	0.00208172469699267	0.0458094840260656	DIP2C-AS1
74.3280040892074	-0.895186159061823	0.286032076523969	-3.1296705248609	0.00175002466016971	0.0420492959907062	SLC47A2
139.617595945199	-1.2801606495339	0.287587372143122	-4.45137990584932	8.53202441570376e-06	0.0017486619174516	OXTR
515.333495143813	-1.94510548209453	0.402872509549029	-4.82809185534119	1.37847511386291e-06	0.000815462016789496	NQO1
37.1488009902584	-0.941014668240686	0.310365758757149	-3.03195388566366	0.00242976320361256	0.0493936950259386	SLC25A41
15.5543704880808	-1.03784662114752	0.339924396853969	-3.05316897155038	0.00226438396191513	0.0477630876375113	TMEM102
142.787686079633	-0.914703097623543	0.254003432221844	-3.60114463659944	0.000316819252125349	0.0157378163879415	DDX60L
59.0454913247383	-0.549557864808691	0.172668674103777	-3.18273055411543	0.00145893312116411	0.0375985843671096	RNF135
3.2425877295887	-1.7571174687286	0.561704065271008	-3.1281907633708	0.00175885984618526	0.0421100517153541	ENPP7
170.180184269033	-1.37629622068865	0.3404555212795	-4.04251402801827	5.28811478505208e-05	0.00524147881657899	BACE2
36.9701813983482	-1.34308716555716	0.361769052353992	-3.71255406403018	0.000205178213896831	0.0122772039759095	DCAF4L1
4.75314896284209	-1.86098510280084	0.515422938430528	-3.61059813998106	0.000305491679768436	0.0154701224371452	IFNL1
15.5307767914979	-2.01223780427989	0.576153541496349	-3.49253742162867	0.000478454550637863	0.0200866024170209	CAPN12
525.090589009073	-1.15081485203522	0.283955260604525	-4.05280342257157	5.0607524114214e-05	0.00512397606576247	LIMK2
430.219361860036	0.708931289430855	0.200245995240121	3.54030196000052	0.000399669464681769	0.0180588274868708	NXPH3
294.505405002156	-1.81549721512289	0.583481859324686	-3.11148870544856	0.00186146594668657	0.0431300589062061	ANXA2
9.14702293479962	-2.75422749242169	0.739745990223149	-3.72320705867004	0.000196708068593755	0.0119349984089204	MAFA
4.69653533211728	-1.68557893022947	0.512038872283953	-3.29189641933031	0.000995142563952116	0.0307631422768523	HCAR2
463.056835267805	-1.51065517984165	0.397965458690358	-3.79594546927006	0.000147081828520748	0.0101280235835094	COL18A1
7.21482259335862	-2.40524782204103	0.589286529528331	-4.08162702101167	4.4721525128248e-05	0.00475125133699252	ADGRG3
1184.8205932377	0.722280448227057	0.229396207744698	3.14861546896583	0.00164045899533767	0.0403968847584146	TCEAL7
2.40782939189963	-2.87071028316739	0.941742882808202	-3.0482951722525	0.0023014374627625	0.0481544338571102	OTOP3
1443.7835975565	-0.967584703832747	0.316405940643667	-3.05804847362974	0.00222783535591802	0.047337378765618	SPATA13
94.5387843169983	-0.964905666578436	0.275061769173978	-3.50795993742092	0.000451557045658871	0.0194568176716429	PYCR1
6105.56871434773	0.64494625643049	0.203501117653446	3.1692516673486	0.00152831997774579	0.0387427794120529	SLC8A1
17.9059820773783	-1.09844511126067	0.327867629462541	-3.350270086319	0.000807327993635009	0.0274333424886758	SH2D7
33.1035564901279	-0.779877482295484	0.218198142417976	-3.57417104313182	0.000351339213660873	0.0168106771918729	GPR132
77.5862770340882	-1.04183091918789	0.342331033030943	-3.04334348529167	0.00233965112146325	0.0484862890450375	MX2
143.934808521457	-0.891772009713651	0.289059445644803	-3.08508171294795	0.00203496237037769	0.0453493454953433	MEX3B
19.2028231630656	-1.85202379114878	0.531561607682361	-3.48411880087373	0.000493760267505156	0.0205304888225107	COL18A1-AS1
8.81802609326304	-1.66472481230338	0.529316868617911	-3.14504394437703	0.00166061883755941	0.0406242929725882	FAM167B
229.464527914324	-0.872504249035828	0.255849931573457	-3.41021880940127	0.000649107799075142	0.0240678445899243	RFLNB
16.9255527929198	-1.72465036466861	0.534787016013802	-3.22492938875708	0.00126003742741088	0.0349653669489102	ASCL2
260.852066083909	0.42365749569979	0.131197944192818	3.22914736436078	0.00124159898288902	0.034665508796516	KCTD8
172.101308180175	-1.01716605559469	0.284106325121761	-3.58023023654529	0.000343291593190879	0.0165472905169729	SMTN
3.64289260492365	-2.16911480775812	0.595822919745788	-3.64053603155043	0.000272071028316527	0.0145415539959977	TMPRSS2
101.324353753352	-0.839679481194427	0.214425311039925	-3.91595319191625	9.00477192699099e-05	0.00739385515733907	ADAP2
15.8794887149789	-1.38394490792516	0.408439226448634	-3.3883741284071	0.000703082908202242	0.0253470152598285	C1QTNF12
291.417888118819	-1.57304016349449	0.363645920810223	-4.32574675934674	1.52015987095578e-05	0.00239807522915806	CSF1
10.7732452259414	-1.74222414972963	0.505633976781636	-3.44562317749867	0.0005697442370581	0.0222670761957737	IRS3P
16.7838546215868	-1.28641382531992	0.39922371775424	-3.22228807585984	0.00127171203427849	0.0352517492441264	TMEM255B
693.835649471876	0.540439574863322	0.17378324390647	3.10984858329717	0.00187183272098427	0.0432315296313216	ZFP1
507.88331052178	-4.77277840830326	0.798047892101796	-5.98056639900812	2.2236306032383e-09	1.42952190478063e-05	SOCS3
2.4416069469999	-2.39297267248284	0.778945302789046	-3.07206765855665	0.00212581534927175	0.0460450982593154	SPEM2
80.391830881476	-0.750744013982397	0.213264266936554	-3.52025224275262	0.000431136571070823	0.0189438939192016	LPAR5
18.0323911779217	-1.48280346618838	0.340378545495164	-4.35633645484699	1.32257429062668e-05	0.00222190280514488	APOBR
106.752658680149	-1.44215426396704	0.390004967908478	-3.69778434285348	0.000217489537042968	0.0125521843895597	MUC6
53.1034749728661	-0.876232249326011	0.228732725801368	-3.83081278053291	0.000127720662034794	0.00935780504322307	TMEM106A
206.815755723154	-2.28691270052019	0.532673038651458	-4.29327661544473	1.76055439008429e-05	0.00266948367416218	MAFF
2.64385882381538	-1.87628949680319	0.618944027985028	-3.03143646592963	0.00243393136627017	0.0493936950259386	MFSD6L
4.27403112333571	-1.88526313842592	0.48920963360615	-3.85369176916843	0.000116350054215626	0.00894923981385174	LINC00482
13.7047528374231	-2.20749641142306	0.543045011050222	-4.06503395943897	4.80254687084489e-05	0.00496053541671514	LINC00313
49.2304779210226	-1.81022069792404	0.383207688683133	-4.72386319842574	2.31406110865558e-06	0.000953180033829323	IFITM2
134.309129218514	-1.06758427644838	0.34182008497533	-3.12323448320901	0.00178875178063132	0.0423610686377442	IL3RA
5.23124589561308	-2.03237238997242	0.608353606174222	-3.34077478845484	0.0008354496154743	0.027757592351565	SOCS1
43.0968918535984	-1.23140985478203	0.315058594110436	-3.90851060025485	9.28668733511404e-05	0.00757752929923773	STAC3
134.823056405423	-1.2626225951633	0.33068545012759	-3.81819821427322	0.000134429899633169	0.00961284576250482	IRF7
66.2000929747642	-1.14102468180256	0.35870785305852	-3.18093030881152	0.00146802940214609	0.0377582384470953	ACTBP7
760.280224596752	-0.897081378059631	0.202988949967803	-4.41936065092174	9.8993327600326e-06	0.00188080096650284	ZFP36L1
16.4251232029053	-1.67871558511263	0.444543076243846	-3.77627203036631	0.000159193125750195	0.0106794790467831	PMEL
104.225209630681	-0.836701841198607	0.257166295209835	-3.25354393940271	0.00113975097332958	0.0331748322898231	IKZF1
17.9792101843165	-1.55441183100554	0.468267462782226	-3.3194957039508	0.000901801923006903	0.0291067226803664	SPACDR
28.0161453942625	-1.55364528285719	0.4866502114172	-3.19252976040582	0.00141032410842407	0.0369309116882999	CCIN
69.3181295424379	-2.10368537482837	0.56971119018995	-3.69254705024658	0.000222019248823574	0.0127289405894907	PLK5
33.3102450973754	-1.17430923187133	0.341079943388579	-3.44291493719842	0.000575480291902652	0.022436349689663	NDUFA13
2.11190571986203	-2.35326662669272	0.6678945848426	-3.52341025080672	0.000426031356584449	0.0188646676176565	HTR3D
6.75309981606641	-2.56636855314031	0.538349528231027	-4.76710467560581	1.86892223021641e-06	0.000884475940550965	KIF18B
136.707597040786	-0.400919579743583	0.127047843895847	-3.15565827368353	0.0016013635702489	0.0397727980629854	CA5BP1
2.09755383996723	-2.58858165381412	0.75268012830484	-3.43915237890501	0.000583538676596315	0.0225355017998895	SLC36A2
8.8120889031206	-2.41874209781064	0.582406461937344	-4.15301384150998	3.28124883178406e-05	0.00386459845441209	SPATA12
107.062762308182	-1.00605680779896	0.234773927937675	-4.28521521378658	1.82562372592891e-05	0.00273098620472435	ARHGAP30
11.1616548040439	-1.94696208992139	0.491825581456835	-3.95864339580364	7.53766809050613e-05	0.0066059920110365	CYP27C1
30.1148251447622	-1.60188951736756	0.45525148996839	-3.51869143246249	0.000433680803938826	0.018971895202897	DTX2P1
25.9797569950729	-1.05732557508907	0.329010899488252	-3.21364908194121	0.00131059741107444	0.0355203428372393	FSCN2
77.9998484561388	-1.04684055248289	0.218539266637083	-4.7901714350553	1.66638879281063e-06	0.000818385545057887	LILRB4
2.31472334358697	-1.94241891317465	0.577783899175351	-3.36184327037667	0.000774240555756007	0.0267520886640672	LINC02875
26.9908039919193	-2.73935092684753	0.57143289959893	-4.79382781210216	1.63628732235581e-06	0.000818385545057887	TMPRSS6
5.94117105744469	-3.1179473550068	0.834567269803511	-3.73600483486597	0.00018696707438304	0.0116111496094782	LILRA5
157.687120296298	-1.27947015217314	0.382762548702836	-3.34272555271984	0.000829599042131664	0.0277575499215617	C11orf96
397.835319407088	-1.31393225745534	0.371109575979643	-3.54055066886071	0.000399292957286845	0.0180588274868708	COL4A1
63.1765035159014	-1.25958701259311	0.277947398352061	-4.53174600683851	5.84981603475668e-06	0.00146408520739117	GJA4
52.2147339755262	-0.972859031087635	0.267728540764473	-3.63375166618295	0.000279329726102337	0.0147179624306027	TLR5
38.1704679868984	-2.68679748795818	0.620602095649891	-4.32934001801038	1.49556870538031e-05	0.00237366816050878	SAMD11
2.63268855530615	-3.14229481449946	0.902381667503652	-3.48222368390119	0.00049726812413405	0.0205822708382178	SLC18A3
126.014742351535	-1.13676482079615	0.248772748293138	-4.5694909454337	4.88910287244619e-06	0.00129855570068267	CARD9
6.59870077962707	-1.23427884604261	0.401784054791765	-3.07199559395734	0.00212632863758489	0.0460450982593154	SOWAHD
47.0319157133426	-1.2320033793783	0.294780654990889	-4.17939019579279	2.92291805344324e-05	0.00362288733395591	EIF4EBP1
56.4324747976787	-0.941956381170848	0.305502991048689	-3.0832967557451	0.00204720896463689	0.0455442753337893	COL14A1
3.58779679612105	-2.94503764149273	0.872851184318397	-3.37404324402961	0.000740727302871023	0.0259603142694633	S100A3
21.6707217700638	-1.30530624291662	0.34585411583678	-3.77415269371157	0.000160552406036261	0.010733025183075	RAB42
20.79493252504	-1.69916609193288	0.450551575963099	-3.77130207191207	0.000162397941759473	0.0108084525527683	PEAK3
183.931096998016	-1.0807475581033	0.300475690457108	-3.59678866686081	0.000322170020403023	0.0158521048413427	PLSCR1
3.94143485034225	-2.03479297532959	0.645420467414088	-3.15266260997595	0.00161788682947302	0.0400684836197463	PDCD1
15.6731225242155	-2.12176104745762	0.519307765011556	-4.08574874171273	4.39349032542571e-05	0.00470609710619365	DYNLT4
11.2421063922018	-2.6183243393174	0.8476455409549	-3.08893778449866	0.0020087349996745	0.0450735890573513	SERPINA5
23.9940880849836	-0.810811783581676	0.253393509593533	-3.19981275322441	0.00137516896902278	0.0365994612420184	MIR3667HG
29.2553011703013	-1.93599923260876	0.486590919352222	-3.9786998803555	6.92931432748175e-05	0.00624093849930874	FAM83G
282.413481338504	-1.19304829695179	0.346705807381898	-3.44109695179591	0.000579360900225051	0.0224741950401756	S100A16
3.33180385598258	-2.64536468132127	0.828864181008947	-3.19155386604011	0.00141509721750742	0.0369814914402618	CATSPER4
4.40838915738822	-2.16333385970893	0.614173270085484	-3.52235104501996	0.000427737336710467	0.0188704663342996	C9orf152
7.53885059794022	-2.23694449102939	0.589481274405097	-3.79476768500731	0.000147781764684439	0.0101333553603879	VHLL
103.901126906804	-0.803210796185708	0.192603455006356	-4.17028238750547	3.04222433303151e-05	0.00372762869043881	PLAC9
11.9200311690488	-1.50528248953108	0.452653685333444	-3.32546169025936	0.000882722300918495	0.0287924545997588	MMP23B
7.44962222173309	-1.274679616211	0.417918937328405	-3.05006426451872	0.0022879240449761	0.0479874093204536	GJB4
1014.82628865917	-5.44381333225004	0.914024402819714	-5.95587307675395	2.58687043355466e-09	1.42952190478063e-05	SERPINA3
3.59277738607084	-2.39709769737246	0.758854915953294	-3.15883530168762	0.00158400979235503	0.0394925200049895	LINC00523
41.3773832239032	-1.28670810111149	0.35570899968483	-3.61730544420174	0.000297685935784932	0.0152632777965319	ATP2A1
4.62868979849359	-1.66348077600019	0.493636664332159	-3.36984850639227	0.000752095194215432	0.0262416699869082	S100A2
24.3149690431305	-1.20049912368642	0.312862017219223	-3.83715202745506	0.000124469422538581	0.00933235289147856	H2AC11
210.267853594834	-1.22096832842766	0.323542996090836	-3.77374365441329	0.000160816006047072	0.010733025183075	ARID5A
88.8924120846019	-0.762787728019512	0.239615517086485	-3.18338201671721	0.00145565423053471	0.037588515839869	PDLIM7
2840.66945039343	-1.03157464298728	0.293062938975462	-3.51997644804091	0.000431585120215397	0.0189438939192016	FLNA
410.150798806171	-1.11209144962614	0.237444103002409	-4.6835926248076	2.81889983268215e-06	0.00101907144090116	SRGAP1
69.7654271108636	-1.1768896157683	0.353236934911568	-3.33172864854275	0.00086308366915486	0.0283525919898874	CASP4
9.0729424096883	-1.29462121114646	0.386787634964437	-3.34711116415469	0.000816584573204004	0.0276037400726325	GPRACR
64.9334226725656	-0.577058348184217	0.187514004255352	-3.07741467351097	0.00208804607844006	0.0458314112417586	GAL3ST4
84.8959453173551	-2.23773191434728	0.491488185392809	-4.55297193473498	5.28933317079998e-06	0.00134976522649757	SERPINA1
537.258846593442	-0.968975118093736	0.28028753054618	-3.45707536901678	0.000546072098635994	0.0216496458073887	LRP10
45.2894068564683	-2.09814895235179	0.429723859604127	-4.88255167931484	1.04721781216704e-06	0.000690565486198672	C5AR1
5.85595316537482	-1.54155771892168	0.470734080118945	-3.27479522734398	0.00105738589325477	0.0316795157979943	GZMM
2.31126683414096	-3.41490136108594	0.906068989969601	-3.76891980510283	0.000163955549713836	0.0108084525527683	DMBX1
49.3283526755537	-1.31077026156407	0.353586229222546	-3.70707384290998	0.000209667822660787	0.0123962233848566	CCDC154
67.6712459902225	-1.46815199161204	0.424828834574282	-3.45586709782368	0.000548525703878406	0.0216984430794088	NMB
87.7894895440983	-1.77423911679935	0.437030992155308	-4.05975582658183	4.91240594321193e-05	0.00502692923912061	S100A10
24.8377493574985	-0.828564051066555	0.239113233075819	-3.46515347732273	0.000529928962081878	0.0212862977685636	CFD
36.708299740021	-2.76465646828787	0.634781936040705	-4.35528535284373	1.32893684396698e-05	0.00222190280514488	TEAD4
13.1194274577789	-1.22824462980441	0.389355074241525	-3.15456176395559	0.00160739350940305	0.0398465196726209	FCGR1BP
38.4303205147838	-1.43434617840483	0.312087998314563	-4.59596711873268	4.30746628610523e-06	0.00121333255823319	TOR4A
134.916616162215	-0.87506221996344	0.258996646088217	-3.378662361772	0.000728394066415575	0.0257186933779261	SOWAHC
7.44818455719418	-1.43682090415763	0.460875621770373	-3.11758929369779	0.00182336702311772	0.0426569972046584	NPIPB6
169.360830239246	0.56338575754107	0.153220410904704	3.67696284205549	0.000236027405755567	0.0133555594443732	HYLS1
2374.01420692739	0.589129990852645	0.192534121972967	3.05987315295396	0.00221430753036947	0.0471627156756891	SH3BGRL2
26.0184074799778	-1.44917345268817	0.388802254708285	-3.72727635999815	0.000193560182218319	0.011799011669697	C2CD4A
272.87718599997	-0.988152102720699	0.260416554517051	-3.79450570856853	0.000147937878402835	0.0101333553603879	BAZ1A
36.2446374602689	-0.980092263907426	0.317227358403075	-3.08955781380653	0.00200454688971041	0.0450572979207877	OXCT2
109.682165564841	-1.40092377774867	0.40708180023264	-3.44138150354072	0.00057875190199051	0.0224741950401756	PNP
6623.13614275376	-1.18794753172932	0.340044329630516	-3.49350784063982	0.00047671898481219	0.0200841317563963	MT-ND3
4.14142415256979	1.34148171325358	0.397081029357957	3.37835759976404	0.00072920187916975	0.0257186933779261	SNORD116-10
233.978461887288	-1.78508428723012	0.445583274400463	-4.00617435569585	6.1710104026823e-05	0.00570747380545666	FCGR3A
323.210770957051	-0.616966934638346	0.192562674314161	-3.20397988257985	0.00135541947246845	0.0364088890081334	H2BC18
93.1813739306148	-0.688974231701593	0.222530054514638	-3.09609519129594	0.00196087400679421	0.044382251758997	TCEA3
193.282734896123	-1.01172760815407	0.314066012449852	-3.22138521217928	0.00127572553903923	0.0353253830379277	COL11A2
4874.32364824327	-2.54716627858217	0.600358011100686	-4.24274554763122	2.20801740183671e-05	0.00311167470686808	HSPA1B
3880.39055609166	-3.03782097708687	0.658588161976255	-4.61262614859511	3.97613079642449e-06	0.00121333255823319	HSPA1A
6.1490856976868	-1.59979722821807	0.495458429695442	-3.22892322005999	0.00124257250402049	0.034665508796516	MPIG6B
31.0182966207272	-1.36134889693377	0.405547104012436	-3.35682065896845	0.000788442361362762	0.0271101271121682	MICB
78.1071606312674	-0.807954644213812	0.251306101653646	-3.21502199468021	0.00130434527765508	0.0354762834191057	MICA
3.75187834303384	-2.49244002643541	0.756890877250742	-3.2929978433466	0.000991252349558095	0.0307300466078585	TRIM31
328.258248008907	-0.666892950708466	0.17973172895949	-3.71049093317729	0.000206857705656799	0.012322759637502	DISP3
5.02160761013257	-2.12171587360641	0.632735315861193	-3.35324395591642	0.000798702742040631	0.0272827213550861	SPATA31J1
30.6250248638712	0.690837846573784	0.228290372502675	3.02613657772927	0.0024770038911915	0.0497100495634723	PSG5
38.3964723868851	-0.697070498959445	0.218522192610722	-3.18993000496391	0.00142307255988761	0.0370444638500241	PSMB10
68.9402613659493	1.17704071376239	0.387303740875749	3.03906363285036	0.00237314722805151	0.0487534721380844	CTXN3
1198.00960460201	-0.861095320264338	0.266329044847613	-3.23320094793655	0.00122411424290758	0.0345062149868776	ADGRG1
5.03176309657306	-2.01079414060031	0.580246589629128	-3.46541311321716	0.000529417563115097	0.0212862977685636	MT1A
54.3286515069756	-0.754420663391452	0.246856058364903	-3.05611565050701	0.00224224750519034	0.0474114218623877	RGL3
14.8143963882086	-1.19732678464111	0.372032184308753	-3.21834194766183	0.00128934006895003	0.0354381182756548	CPT1B
302.747109002974	-0.722970216285637	0.201044837110239	-3.59606457284555	0.000323067637166376	0.0158662783543464	ITPRIPL2
23.5115132126065	-1.00656416369219	0.24352670255355	-4.13328047042746	3.57621874836531e-05	0.00414854749875061	DENND1C
46.140978055546	-1.42988784631854	0.449829555964961	-3.17873253848603	0.00147920514012473	0.037785032703567	KRTAP5-1
74.6932672283022	-0.786872024761893	0.248444289065841	-3.16719707150669	0.00153915974848706	0.0388581853475942	C1RL-AS1
3.69422648751938	-2.84676908546115	0.85723015326042	-3.3208923818576	0.000897301294780718	0.0290348431971733	ONECUT3
45.7991422437393	-1.06672942075017	0.352642021695186	-3.02496400066644	0.00248662722795684	0.0497837967805656	EPCIP
36.9523606454956	-1.06978506277517	0.302175272268002	-3.5402799664771	0.00039970277548929	0.0180588274868708	ELOA2
195.300828910475	0.585076173523898	0.175103463686339	3.34131696316379	0.000833819740530242	0.027757592351565	LNP1
5.87683063793929	-1.73364984585467	0.564005830217314	-3.0738154695789	0.00211340110886645	0.0459563220239638	MIR661
21.7094094588439	-0.796440303333457	0.235402557210468	-3.38331202843042	0.000716172139256209	0.0255709802643345	LPAL2
3.09015554676739	-2.06902797585115	0.61576190362692	-3.36011039927007	0.000779113324005038	0.0268603188218903	SAR1AP2
151.290367231364	-1.00805063819181	0.310602785740992	-3.24546554142116	0.00117258754794476	0.0337260520842264	NUDCP1
19.69181324526	-1.07279036276311	0.346750479613107	-3.09383959312789	0.00197584282672363	0.0446434140076296	NCLP1
22.5382051215687	-1.15728095644073	0.327892324836445	-3.52945424086395	0.000416417710662315	0.0185916579602563	DNLZ
2.54054828629339	-1.8897118727612	0.588900484608982	-3.20888150400475	0.00133252397267915	0.0359795295486157	LINC00671
60.5411042105707	-1.6969449424618	0.414792917497632	-4.09106537473964	4.29396056517116e-05	0.00465697914795168	RBM22P2
223.000755473474	-0.854649448813335	0.215353890942159	-3.96858141301418	7.23017564324388e-05	0.00640116468768691	SIPA1
10.1807937739349	-1.67384196777322	0.464899765882135	-3.60043624585861	0.00031768371997162	0.0157504562802691	TTLL13
41.1260493923289	-1.03672796386513	0.232772663174848	-4.45382180933499	8.4355117224158e-06	0.0017486619174516	GPSM3
151.125965184249	-0.951314716644803	0.252765171228922	-3.7636305350915	0.000167464248348643	0.0109246288728492	S1PR3
207.799970250266	-1.3548097131348	0.425637577722371	-3.18301245953078	0.00145751342231472	0.0375985843671096	CLIC1
189.025731028181	-0.621431595187276	0.185396820095983	-3.35189996713832	0.000802590129045599	0.0273437414514763	DDAH2
38.6813786674032	-0.754149283745495	0.230594241051572	-3.2704601828145	0.00107372656769195	0.0319041425005181	LTB4R
39.7125300711993	-1.15341778647091	0.274758415551817	-4.19793433498451	2.69360705202837e-05	0.00352321095262545	IRF9
14.6909422188332	-1.18832677080663	0.28584434747037	-4.15725124993001	3.22099688368214e-05	0.00382230787510034	C19orf38
81.487481099278	-0.90463552763553	0.277075674709454	-3.26494026797605	0.00109487162674643	0.0323297294502412	C17orf67
170.645478311242	-0.858625969582038	0.266896986222418	-3.21706880896176	0.00129507534495684	0.0354580410835959	ANKRD36BP1
2.23835059675971	-2.45860510088623	0.715521906558053	-3.43610038819511	0.000590152253334407	0.0227234807722504	AZGP1P1
33.3630511247739	-0.903699826008487	0.294627778795154	-3.06725940678121	0.00216031290592775	0.0465101609829556	GOLGA2P8
2.71175272772074	-2.4085553397209	0.647400099714281	-3.72035058503061	0.000198946414967123	0.0120427354306494	GTF2IRD2P1
52.8771970113684	-0.678586841091616	0.206686566857677	-3.28316857456385	0.00102647264084774	0.0311838467399564	CSKMT
22.4298382008559	-1.03494562680261	0.340206019072837	-3.04211439181218	0.00234922598840468	0.0485687079048336	FER1L6
18.4195870275428	-1.40695948881231	0.416970255487963	-3.37424425434328	0.000740186585273157	0.0259603142694633	LINC01588
2.60272299581647	-1.99198548952522	0.654190484653018	-3.04496249373264	0.00232709328354683	0.0484349911731818	OR7E122P
1.67288577145144	-3.60579746129508	1.15345924021932	-3.12607271723747	0.00177157739880379	0.0421888271852368	KRTAP10-1
90.8302307923733	-1.27930578772315	0.38250782363393	-3.34452188603463	0.000824245261097801	0.0276829418078899	AATBC
65.7238229531096	0.517766140671631	0.155612798776794	3.32727220859449	0.000877006582841279	0.028677894905497	FRG1JP
51.9667912266699	-1.76828051793877	0.397237015956516	-4.45144950472676	8.52925906924277e-06	0.0017486619174516	ATAD3C
4.91077589321242	-3.10119497037958	0.790992135725488	-3.92063944799553	8.83143136830824e-05	0.00733153754058337	IFI30
6.71524514006344	1.81804818587958	0.574794712550972	3.16295217437018	0.00156177986451674	0.0391633603983683	MTCYBP2
7.53751366511585	1.28280995207442	0.423943913585065	3.02589543325765	0.00247898017547186	0.0497113828870239	RPS4XP9
35.656518107208	-1.78004666887778	0.48964679916953	-3.63536874313657	0.000277583299976673	0.0146853977949041	PAPOLB
485.431492661903	-1.52556290645563	0.331412062083377	-4.60322082686246	4.16006719091251e-06	0.00121333255823319	CEBPD
212.122373531077	-1.67046195375824	0.384291108914215	-4.34686599561983	1.3809652999416e-05	0.00225350050878706	APOL6
69.6462877943899	-1.10764588156306	0.297138806161371	-3.72770522932477	0.000193231193820357	0.011799011669697	BTBD19
22.3686791537067	-0.840919904456873	0.261822166183693	-3.21179797995746	0.00131907096612059	0.0356870000365189	TFDP1P2
2.12357194154609	-4.18878191704574	1.05968021403818	-3.95287357596622	7.72182399160248e-05	0.00669971188924736	LINC01342
1.8730823196915	-4.0135112038573	1.24695410170905	-3.21865191217259	0.00128794728407446	0.0354381182756548	RPL32P6
5.51537235017974	-2.31051032280318	0.607387853505945	-3.80401140633044	0.000142371619956496	0.00994826920826541	BACE2-IT1
32.0197312681003	-1.42852754006052	0.401163727482176	-3.56095888585538	0.000369502943621315	0.0174618679282596	C4B
2.39495403177886	-2.49737601842679	0.708984209281005	-3.52247057936513	0.000427544493263231	0.0188704663342996	PELATON
16.3044207967384	-1.51868623963602	0.418839019047391	-3.62594259505746	0.000287909313216551	0.0150187368764944	TNK2-AS1
61.2757972884733	-0.939355294887768	0.294397392315291	-3.19077315019742	0.00141892642499185	0.0370223261244228	HSALR1
16.2678783935061	-1.37910050530099	0.396422972359187	-3.47886122010968	0.000503549287788102	0.0206407628532858	PVALEF
48.3744581113199	-2.80533142240694	0.64624525922738	-4.34097021579835	1.41854953001239e-05	0.00227922380967238	HSPA7
3.68645681260433	1.30635880367279	0.418395823098036	3.12230364538484	0.00179441759543678	0.0423610686377442	LINC02813
9.90225804720827	-1.68012022713106	0.47627891176593	-3.52759735026179	0.000419349525987269	0.0186585449776455	PCDH8P1
121.037344680956	-0.889499712888185	0.250227841646534	-3.55475916282997	0.000378325457031407	0.0176286548838693	SLC26A6
11.0877190860349	-2.08724228881431	0.525564125338019	-3.97143219673125	7.14418349089932e-05	0.0063466195250723	CROCCP1
8.97372734559613	-1.08499363328549	0.348495264792613	-3.113366931775	0.00184965898148843	0.0430248200439341	PROSER2-AS1
51.6489014518611	-1.00997970997027	0.333315553070309	-3.03010075787622	0.00244472165862336	0.0493936950259386	PSG8-AS1
3.76336548302429	-1.65844248729289	0.456074049101924	-3.63634477900814	0.000276534148963453	0.0146853977949041	LINC01907
5.3094530686811	1.27468097288382	0.356397696092397	3.57656905995643	0.00034813337631186	0.0167187521255007	TERF1P5
46.8958516231753	-1.71965517609475	0.48504781277021	-3.54533126594972	0.000392119949730285	0.0179680057682453	KCNQ2-AS1
94.6158874245466	-1.63140304015107	0.344322667439257	-4.73800651082278	2.15830879711571e-06	0.000953180033829323	FTLP3
32.7752789863646	-1.11055157526621	0.342340199995897	-3.24399990208432	0.0011786378676593	0.0338313010140428	KIF4B
30.1114881887585	-1.13060271905077	0.37108243876561	-3.04676966878753	0.0023131488577618	0.0482443522585592	SRRM5
10.5368127366437	-2.64245321748711	0.621700297270213	-4.25036505385264	2.13422388190091e-05	0.00304277635300455	MROH5
2.35606448478759	-1.96019000758023	0.634538288598566	-3.08915953978046	0.00200723618843644	0.0450735890573513	THORLNC
34.0920398796888	-0.777665074505509	0.240788468349661	-3.22966078830744	0.00123937169351796	0.034665508796516	LHFPL3-AS1
4.2486286920324	-2.31829567592917	0.740857506828031	-3.12920589258104	0.00175279442736625	0.0420492959907062	LTA
6.27309938940203	-1.09272385435443	0.359847257361509	-3.03663243779195	0.00239236986399588	0.0489167283503133	COA1P1
17.8748724940745	-0.884982864306898	0.25677076319852	-3.44658735006634	0.000567715002585607	0.02222255160374	ITGB2-AS1
3.95516852322556	-3.13536116978059	0.796720504856167	-3.93533384752864	8.30811258384227e-05	0.0070211643650919	PARP1P1
6.46713473789374	-1.69414709231553	0.515568611292753	-3.28597795755559	0.00101628962460128	0.0310481251628484	LINC02936
6.05975814815396	-1.70129442923536	0.447275515471304	-3.80368334591862	0.00014256039089796	0.00994826920826541	LINC01132
13.1017427710316	-1.18961243252394	0.348721728196535	-3.41135162031971	0.000646416729607243	0.0240365443642099	IL6R-AS1
3.277417273948	-1.70415397863052	0.547754379932957	-3.11116449463919	0.00186351100443868	0.0431300589062061	MYADM-AS1
2.30292503145311	2.73788423913459	0.657872339955782	4.1617257222254	3.15851579686794e-05	0.00382194183422373	ZNF885P
4.58416137867621	-1.91557034550976	0.563551528079593	-3.39910416362001	0.000676069630198067	0.024544857465785	LRRC3-DT
11.5700449072675	-1.13285214095148	0.367658377228386	-3.08126296343784	0.00206124521095874	0.0456614056136552	CICP3
2.15936172266612	2.46621136972342	0.731038742156045	3.37357136839266	0.000741998089807737	0.0259603142694633	OFD1P4Y
5.77494451086628	-1.3951267087588	0.457386715223969	-3.05021257138098	0.0022867944942213	0.0479874093204536	LINC02069
12.3036433945628	-1.32349350961702	0.353030280985293	-3.74895180640937	0.000177575201991111	0.011273426664943	PATL2
2.28813354119845	-1.64787347677804	0.52417555609979	-3.14374346075826	0.00166801598824791	0.0407286943321809	LINC02766
15.1001966684323	-1.22188752983408	0.396625333675808	-3.08070974314723	0.00206507851298189	0.045668588457439	TERF2IPP1
3.42811596449851	-1.99145313508173	0.656106036118772	-3.03526110941193	0.00240327526372574	0.0490241785576155	ITGB1-DT
22.3887859838195	-1.39964112620324	0.365702767781058	-3.82726424165647	0.000129575391916433	0.00944738900894348	PGA3
7.69094231642962	-1.46419077600941	0.43738655804517	-3.34758979003236	0.000815175756154805	0.0275919502691202	FOSL2-AS1
9.42501872730265	-3.62216776423874	0.940026215075231	-3.85326250071531	0.000116554316220206	0.00894923981385174	ATP5MC1P1
2.77261498730703	-2.66151237848129	0.84196661113952	-3.16106641673022	0.00157192651387202	0.0393042029102544	LINC01149
7.19010052657263	-0.969157843895958	0.310506680205751	-3.12121414989773	0.00180107007588332	0.0424253873349928	TPI1P2
29.8859147107899	-1.10322435554642	0.327531072270262	-3.36830441124101	0.000756320387206366	0.026312128297592	ACTG1P14
46.9742081950012	-1.14213174844489	0.363462013947948	-3.14236895360532	0.00167586712787876	0.0408437691681237	SMARCE1P5
19.5756841103771	-1.27094472363722	0.413610944727037	-3.07280244838777	0.00212058820671455	0.0460450982593154	ECE1-AS1
1.77916221401621	-2.44029597271005	0.74282146509897	-3.28517158882171	0.00101920281617737	0.0311006214563668	MTND2P15
5.59251095847345	-1.34445560886406	0.435524398270945	-3.08698115238003	0.00202200416752064	0.0452413403064105	GNA14-AS1
22.6916117217463	-0.996761005133497	0.303533402250229	-3.28385936356283	0.00102396005794132	0.0311838467399564	LINC00689
43.8545347477061	-1.61386541937347	0.386040155304959	-4.18056359473425	2.90787470017623e-05	0.00362148663018599	LINC01354
47.4014091334176	-0.791651586817297	0.171218102450373	-4.62364420284796	3.77056400617323e-06	0.00121333255823319	TMEM44-AS1
9.33614741164327	-1.69054769910475	0.430213772205548	-3.92955272082047	8.51040166285856e-05	0.00712869653199471	CYP21A2
56.1083933984248	-1.97252408326013	0.630694362922781	-3.12754354441825	0.0017627370606862	0.0421324912328751	ANXA2P2
7.97465922191496	-2.49375475090357	0.647791637283277	-3.84962479812481	0.000118298897874697	0.00902991792604246	OR2H5P
2.23392250760377	2.26111248634838	0.670493602557185	3.37231030650369	0.000745404141648378	0.0260431200039807	ARSFP1
34.715294817498	-0.882876048516989	0.266536336704911	-3.31240407755151	0.000924978397648401	0.0294341488715637	TGFB2-AS1
10.2104800018392	-1.44983545726013	0.436057528640785	-3.3248719768223	0.000884591440628054	0.0287947037491184	RASA3-IT1
49.7662115690718	-1.97828786108724	0.454170163183118	-4.35582964592417	1.32563848077646e-05	0.00222190280514488	MFAP1P1
3.05257672032389	-2.59600607586907	0.778764109176869	-3.33349475826894	0.00085762287575889	0.0282762960249528	LDHBP1
1.70006142716063	-2.12266833222816	0.680876681251322	-3.11755181324038	0.00182359888932447	0.0426569972046584	MTND3P10
17.1104029721394	-1.36738968988185	0.408821145952522	-3.3447137052951	0.000823675462238921	0.0276829418078899	ATP6V1G1P4
5.67473624184471	-2.83467581332215	0.699316900923581	-4.05349250043638	5.04586182520663e-05	0.00512397606576247	LINC02596
28.7513888676787	-1.93016691460515	0.529653827462393	-3.64420460030037	0.000268219994463082	0.0145034010289867	PIRT
1.64943436474019	-2.43654026137729	0.799391035734467	-3.04799547713046	0.00230373394712665	0.0481555783082442	TMEM97P1
3.89950466043071	-4.08245667313354	0.913425437534428	-4.46939236130006	7.84421218372474e-06	0.00172807500492155	ELK2BP
21.6315717423806	-0.758274798284875	0.234726112036789	-3.23046631542225	0.00123588466309622	0.034665508796516	SOD1-DT
6.51020259556272	-1.66938423899689	0.501868981473555	-3.3263347619041	0.000879961758796219	0.0287384248678881	NECAP1P2
5.59065427387832	-1.65945740530152	0.492983584188533	-3.36615144707718	0.000762248462166699	0.0264176156756367	FOXP4-AS1
13.6747534137518	-1.18945463742226	0.38330790036246	-3.1031310241649	0.00191484843988113	0.0438746391211848	FREY1
5.93585942179947	-2.33982056115378	0.723747971604568	-3.23292175308807	0.00122531119182439	0.0345062149868776	LINC02925
3.34157383490244	-2.1005121717182	0.537336328054646	-3.90911997207191	9.26329544930218e-05	0.00757752929923773	APOC2
28.6488282849354	-1.09676715253424	0.350221748648066	-3.13163633260357	0.00173835055537089	0.0418571013929222	JAKMIP3-AS1
39.9771519466453	-1.06604510504643	0.293679802777906	-3.62995716750948	0.000283468254591792	0.014845865591086	PRADX
4.82986042075066	-2.07492966390065	0.666951095735232	-3.11106717894105	0.00186412525527227	0.0431300589062061	LINC02248
16.6454099261048	-1.26725773429846	0.356400196871461	-3.55571558439826	0.000376951697058291	0.0176152167373972	JARID2-AS1
4.63156881517039	1.75587056994943	0.42496746653604	4.13177644929327	3.59970422393843e-05	0.00414854749875061	SUMO1P4
40.0650558317052	-1.45592134655387	0.255144907351111	-5.70625281793432	1.1549042045801e-08	5.01016692350259e-05	NFAM1
2.42763372870828	-2.96488251464754	0.64524087364602	-4.59500108524446	4.32747016387658e-06	0.00121333255823319	CTBP2P2
82.0978450198364	-1.79685692759507	0.404097175238679	-4.44659611028896	8.72416441303749e-06	0.00177407246489807	KIAA0040
6.17413416348216	-1.99578904452801	0.544265127724039	-3.66694271388254	0.000245467759327175	0.0136523083494167	TSPEAR-AS1
16.650867056905	-1.02753477121509	0.333513682321681	-3.08093738182536	0.00206350039753348	0.045668588457439	NEXN-AS1
7.80464702809861	-1.50347879991452	0.448429132809124	-3.35276789555616	0.000800077708074986	0.0272938698079735	DUX4L26
20.7915823528507	-1.02250208997466	0.245972691460804	-4.15697402789769	3.22490636568447e-05	0.00382230787510034	CCDC200
2.77895230224158	2.19794604745499	0.581608377439173	3.77908251104045	0.000157407264056483	0.010614387761985	RPS24P1
22.1628305246958	-1.74551421629227	0.538454813806575	-3.24170974339045	0.00118814967037929	0.0339910742849927	LINC01554
52.9277842144655	-0.640211029326664	0.20855810418021	-3.06970104011625	0.00214273139576524	0.0463232188541308	LINC01141
24.3577237598284	-1.08816143210544	0.313291854428835	-3.47331543007806	0.000514070802641417	0.0209901643533304	PRPF31-AS1
7.97638905119111	-1.24805987594675	0.377581164890696	-3.3054081929856	0.000948381681910129	0.0299724777873999	PRKAR1B-AS1
6.11378266775341	-3.25816753459132	0.852908217520005	-3.82006817106894	0.000133414794627732	0.00959296599272167	RNF223
7.71819014937655	-1.22519728090454	0.303266229989855	-4.04000564436576	5.34499150869115e-05	0.00526191651217738	WAKMAR2
11.9976277264142	-0.841566602712157	0.272700645511975	-3.08604551020471	0.00202837773781479	0.0452413403064105	PYY2
6.10668988547559	-1.43281039911869	0.421823047900846	-3.39670960666778	0.000682013016592004	0.0246900094699211	KIFC1
7.32311746310723	-1.37735658208652	0.428584305566615	-3.21373546393765	0.00131020322061334	0.0355203428372393	MTCO3P11
20.4980268559801	-1.5209693326851	0.499443836958884	-3.04532606097673	0.00232428177516942	0.0484349911731818	LINC01679
2.79447573364332	-2.0839345725649	0.664765804625116	-3.13484020698102	0.00171947745796815	0.0415950546035809	RALBP1P2
23.3022600696133	-1.16705300755667	0.359595769044568	-3.24545811720056	0.0011726181234863	0.0337260520842264	TNFRSF14-AS1
159.520537270106	-0.884724847921053	0.254810495435524	-3.47208950874992	0.000516424120210855	0.021003130351513	GET4
16.2181325018625	-1.04177071332834	0.311814824080599	-3.34099161706006	0.000834797435301255	0.027757592351565	LILRA2
16.6299129946725	-1.03265727352197	0.315341637037125	-3.27472541597921	0.00105764720997568	0.0316795157979943	SOCAR
9.75148750694058	-1.1991839153217	0.366322740450848	-3.2735721343584	0.00106197280983255	0.0317360393422865	HILPDA-AS1
8.79642854182416	-0.950394748950601	0.312549551711947	-3.04078103374311	0.0023596536606654	0.0486413938977631	NDUFB2-AS1
138.809542375484	-0.877889396710507	0.266108250871979	-3.29899352550646	0.000970321492286198	0.0303928978612725	TPM3P9
9.79032173953864	-1.56508002754737	0.393909801429138	-3.9731939186817	7.09152685750484e-05	0.00634313926371111	ARHGAP31-AS1
26.5253299205564	-0.985466224079893	0.303448430224085	-3.24755749552622	0.00116400143818117	0.0335523736815258	ADAMTS9-AS1
43.6589854116588	-1.96394330719071	0.480317832464009	-4.08884112654275	4.33533642139225e-05	0.00467058104808992	LINC00877
4.60493736442612	-1.33590753782443	0.433893872443861	-3.07888085697101	0.00207779758624311	0.0458094840260656	WWTR1-AS1
4.57397271556069	-1.82516780011822	0.574233334310061	-3.17844278808918	0.00148068436580884	0.037785032703567	CECR3
4.70789590278518	-1.25915817531378	0.415676324368675	-3.0291794396185	0.00245218986534222	0.0493936950259386	RPL36AP41
41.19662929901	-0.936994117164703	0.288164922612093	-3.25158977946117	0.00114761524766064	0.0332642285983952	LINC00960
3.39507755602566	-2.01631726401555	0.624638348414275	-3.22797546633861	0.0012466966588136	0.0347061682697959	CCDC137P1
450.836084093108	0.413211488328625	0.111945991365044	3.69116824363266	0.000223226416480938	0.0127700228452359	NFS1
11.0890608360807	-1.60838402977595	0.499802046589735	-3.21804210436977	0.00129068869819512	0.0354381182756548	LILRA6
5.25807457888936	-1.28955050483087	0.420867599288877	-3.06402894166661	0.00218377782738062	0.0467831712501154	WNT5A-AS1
77.952183201128	-0.723471279492218	0.232177474155142	-3.11602700531056	0.00183305484822382	0.0427532120469693	CCDC13
61.0957604043068	-0.890069547916584	0.291307350985276	-3.05543112765998	0.00224737211982663	0.0474812085283826	MIATNB
60.9126881716438	-2.05429596071415	0.641464789517473	-3.20250775145343	0.00136236633680892	0.0364486809613918	C4A
8.43957640237072	-1.99991093795651	0.569028563706034	-3.51460553215688	0.000440407645029667	0.0191375135099786	ASTILCS
6.96257343969925	-1.29505839699859	0.373157675817442	-3.47053934817668	0.000519414234538348	0.0210917833241789	IGFBP7-AS1
10954.3019407574	-1.31685894159235	0.37831103846967	-3.48088955299655	0.00049975151914361	0.0205823295756156	NEAT1
57.1156104430547	-0.946151329865122	0.309581159939457	-3.05623032761476	0.00224139003391365	0.0474114218623877	LACTB2-AS1
5.20438955554097	-1.37987462491781	0.445039178795032	-3.10056887273137	0.00193149289345859	0.0441007267752927	SV2C-AS1
13.4503545515488	-1.61299807096745	0.429345832775881	-3.75687370840149	0.000172049267427668	0.0111177124040229	HSPA8P11
9.21362220549154	-2.31597741172525	0.597308964651205	-3.87735250730357	0.000105599304729265	0.00843142424171176	WDR45P1
12.3635236769058	-2.95895188623581	0.661626801471143	-4.47223703703735	7.74055567260711e-06	0.00172807500492155	LUCAT1
86.956058467735	-0.725243472968158	0.226918203027187	-3.19605683146215	0.00139319667170613	0.0368358694386236	PCDHGB8P
22.4795935235065	-0.623058328769451	0.199103532951851	-3.12931829753179	0.00175212398933047	0.0420492959907062	CHD1-DT
104.537427937803	-1.36999317965325	0.418350050248946	-3.27475323317881	0.00105754307794451	0.0316795157979943	C4orf54
5.45715897005899	-1.25197267649124	0.413235153896058	-3.02968579678522	0.00244808275367549	0.0493936950259386	PDLIM7-AS1
6.93426927531619	-1.71678401085817	0.556241401570513	-3.08640098707313	0.00202595407028429	0.0452413403064105	SPMAP2L
98.2146716291978	-0.985018958229314	0.299067921193655	-3.29362960192406	0.000989027346040146	0.0307300466078585	FER1L5
7.5689341904331	-1.64954731486806	0.508500848054389	-3.24394211175756	0.00117887702254166	0.0338313010140428	OSMR-DT
22.661471516098	-0.8089701803126	0.211992261146207	-3.81603637764243	0.000135612519845617	0.00967084460016866	THBS4-AS1
2.95817352135993	-1.72425578862863	0.496582384125481	-3.47224517773657	0.000516124737483273	0.021003130351513	NGFR-AS1
502.302362844843	-1.19407975140404	0.336116778516446	-3.55257406867479	0.000381481603940473	0.0176997944188353	PKD1P6
24.3129995303304	-2.83992691295663	0.672910228747465	-4.22036520122867	2.43906867446194e-05	0.00330130639032048	RDH10-AS1
1635.76779885845	0.885962561671865	0.288073871387543	3.07547004316816	0.00210171040275643	0.0458741852237485	TRMT9B
7.68463752678602	0.965768381431106	0.288638155126031	3.34594842809126	0.000820016457836715	0.0276829418078899	GMPSP1
2.68064284100083	-3.09651757477649	0.902783168651764	-3.42996821640006	0.000603651954399362	0.0230387928461305	CCT6P2
30.5978186677285	-1.33470870345668	0.383267832430467	-3.48244384349376	0.000496859419621365	0.0205822708382178	CXXC5-AS1
5.11818075859694	-2.07590504686826	0.525770790188034	-3.9483080566835	7.87054842602221e-05	0.00678352665499775	TPM3P6
4.37438672883994	-1.52372455582635	0.420229969276629	-3.62593024588238	0.000287923074315983	0.0150187368764944	TMEM184C-DT
53.0575484060869	-0.944862871785729	0.277790264265586	-3.40135344297876	0.000670530718288479	0.0244101315613018	LINC01301
10.4383715718031	-1.6573745244698	0.372998679248829	-4.44337906988717	8.8556939922292e-06	0.00177582249247085	RTEL1P1
104.089131142737	-1.27388158742262	0.364548891368923	-3.49440532554919	0.000475119088171827	0.0200760953669229	LINC01094
3.29969433549027	-1.92234430333558	0.597824610443509	-3.215565685577	0.0013018769708684	0.0354762834191057	RNU7-40P
164.601809288898	-0.702393996180732	0.217516453236317	-3.22915340761661	0.00124157274509921	0.034665508796516	PCDHGB6
162.650511728169	-0.535890421723684	0.165469579282912	-3.2386038814267	0.00120116269749545	0.0340578037615568	PCDHGA6
88.0967409815036	-0.826580999495767	0.219321014501266	-3.76881805592321	0.000164022388810306	0.0108084525527683	PCDHGA8
151.534815801712	-0.621123234768419	0.170734719475295	-3.63794333500103	0.000274823868279026	0.0146286103628523	PCDHGA11
211.951742999011	-0.587007621982776	0.176870412507167	-3.31885708673287	0.000903866753397612	0.0291172620348842	PCDHGB7
9.36195711933812	-1.63548127873732	0.426488157654014	-3.83476363736246	0.000125685098753673	0.00935780504322307	SIGLEC14
3.70979245502611	-1.66564306974699	0.504416325458129	-3.30211966917246	0.000959571218548054	0.0301650715550571	ADM-DT
27.8364665855276	-0.836691893970371	0.276195464586905	-3.02934697071069	0.00245083030708938	0.0493936950259386	NAV2-AS4
48.1145351033236	-0.991371101920934	0.307937065644709	-3.21939517039094	0.00128461320633135	0.0354207596902529	MEX3A
21.2769998948525	-0.799455305300703	0.250349750753076	-3.19335370974353	0.00140630572579609	0.0369228735287517	NAV2-IT1
3.13167915256594	-1.89084353694081	0.589807888421897	-3.20586342444485	0.00134657884486993	0.0362837481916351	WIZP1
3.52362595327447	-1.65336344762018	0.534691528512502	-3.09218186459732	0.00198691079873412	0.0448065618203287	NASPP1
2.63904678211296	-2.40535354365784	0.773582178135842	-3.10937042196887	0.0018748650206067	0.0432631751962515	LINC02730
2.62864912186667	-2.37319302168686	0.751676711287956	-3.15719908046709	0.00159292553086693	0.0396010111202821	CD44-AS1
2.49592708254004	-2.44224752367008	0.748810970791251	-3.26150072439432	0.00110824149399438	0.0325213278998645	LINC02733
15.7943667637073	-1.6504681343677	0.445992300823319	-3.70066508170851	0.00021503513446038	0.012493637309976	PDE2A-AS1
30.5587215283504	-1.23499237883888	0.378377138588442	-3.26391912430568	0.00109882526791841	0.0323387377618549	CBX3P4
2.8022103946127	-2.07622582561692	0.648378219095169	-3.20218317714983	0.0013639023879671	0.0364486809613918	ARHGEF17-AS1
26.852867427705	-1.25855805928715	0.355537691614112	-3.53987239320085	0.000400320544774076	0.0180588274868708	RPAP3-DT
6.43310453895459	-2.09614522854339	0.62917989364512	-3.33155151605289	0.000863633136366949	0.0283525919898874	ZNF878
9.15979090624199	-1.11281226382879	0.336812454765286	-3.30395223835849	0.000953320721638152	0.0300411441446967	GALNT4
2.69372583533752	-2.42055049793155	0.795124449361636	-3.04424106172925	0.00233268142617225	0.0484349911731818	LINC01490
111.165967180061	-0.694226370630892	0.207008515931778	-3.35361261591616	0.000797639478616805	0.0272822049788657	FNBP1P1
115.814113950031	-0.715357178233745	0.207152080455349	-3.45329468408567	0.000553783684447659	0.0218152727035603	CD63-AS1
38.6804978593442	-0.773930030871657	0.251416588237602	-3.07827751659828	0.00208200928206368	0.0458094840260656	RTEL1
68.1983148177988	-1.32515986388634	0.363251313002599	-3.64805250924686	0.000264235642571368	0.0143287282093545	CHMP4BP1
9.13964407796772	-1.6663252710239	0.436362470044792	-3.81867228603059	0.00013417186369491	0.00961284576250482	YBX2P2
24.4126089498095	-0.717899640142905	0.224750059068134	-3.19421335469046	0.00140212451128635	0.03686454434775	HIF1A-AS3
84.8760934587065	-1.07331785343561	0.348673680191777	-3.07828756344689	0.00208193908466582	0.0458094840260656	ITPK1-AS1
92.2896192955954	-1.13395341107445	0.32564612574105	-3.48216459966777	0.000497377861509816	0.0205822708382178	MC1R
3.05103218609372	-2.30153415202765	0.63911254681554	-3.60114061833919	0.000316824149497919	0.0157378163879415	GPRASP3P1
17.3117753102597	-1.70258832246332	0.432013888684581	-3.94104996866526	8.11257227032644e-05	0.00692334897128941	ITGB3
4.29315524415559	-3.01770488958632	0.748387057154942	-4.03227829868996	5.52387175579078e-05	0.00532521696042512	AHCYP7
3.02060395949396	-1.49517460407403	0.489048634634746	-3.05731270508653	0.00223331159809905	0.0473478103722207	KRT8P9
16.0096836233373	-0.964208991377449	0.298696169606004	-3.22805944465003	0.0012463307170698	0.0347061682697959	SYNM-AS1
15.1273112862834	-1.43768872933973	0.409356321445358	-3.51207164521982	0.000444628118861466	0.0192566144855992	CZIB-DT
5.40729409437966	-4.46100148089886	1.15719529982465	-3.85501175261845	0.000115724069683617	0.00894923981385174	LNCPTCTS
7.66958117049654	-1.6278617529466	0.393624024963173	-4.1355751928478	3.54066652194027e-05	0.00413273582509342	LINC02846
43.9540314038203	-0.79591950791761	0.258550051506884	-3.0783962458287	0.0020811798588963	0.0458094840260656	FBXL19-AS1
8.27166914137191	-1.93985890743183	0.527993155990891	-3.67402282666197	0.000238761388593753	0.0134517752894086	ANKRD26P1
19.727831081923	-1.28592376941057	0.411875039142925	-3.12212114646828	0.00179553036028576	0.0423610686377442	VPS9D1-AS1
5.17878639579696	-1.30404973465639	0.396749406661624	-3.28683474445263	0.00101320273241057	0.0310011465508333	CORO1A-AS1
8.24712757530831	-1.25038902832688	0.406584629996382	-3.07534750720412	0.00210257416619662	0.0458741852237485	DISC1FP1
4.14191544050187	-3.08096110006955	0.964316653072243	-3.19496826094813	0.0013984621898054	0.0368426845530818	SSTR5-AS1
11.0348118472354	1.387951330711	0.43617435541695	3.18210209626888	0.00146210267527824	0.0376429975616392	MIR3976HG
107.583177206534	-0.761444489154852	0.207614762288475	-3.66758356083006	0.000244853544138408	0.0136473081378557	PCDHGB3
29.4641749506505	-1.19606428612377	0.34075160227661	-3.51007677772516	0.000447977321753293	0.0193373162652014	CTNS-AS1
15.1794462564533	-1.32864386663977	0.368168914921378	-3.60878882706189	0.000307629890163697	0.0155481522545065	MIR5699
14.1948085944825	-0.699630553176326	0.229828531580613	-3.04414142301966	0.00233345418307157	0.0484349911731818	THOC1-DT
23.3393130842105	-0.719525192484108	0.209444796189964	-3.43539302753317	0.000591695011480072	0.0227492310986925	L3MBTL4-AS1
12.6232323752004	-1.52187374885935	0.35648151380971	-4.26915194730611	1.96217571665109e-05	0.00290190180276768	MAFG-AS1
3.30413547018779	-2.41027172267514	0.744071369347935	-3.23930179545461	0.00119822714106105	0.0340119522100205	MARCHF10-DT
5.407344524272	-1.45707558363112	0.449657992262926	-3.2404085075822	0.00119358568890404	0.0339910742849927	MIR4312
9.93594212481217	-1.28369159570211	0.332643696589036	-3.85905883341611	0.00011382453566782	0.00889711363032336	MIR142HG
5.08530526145709	-1.19132414391919	0.376253320362846	-3.16628207498692	0.00154400989765932	0.0389428620408666	LINC01970
24.2188922112049	-1.40072944790425	0.399346121378232	-3.50755741177607	0.000452240758052325	0.0194568176716429	MIR4516
9.34159528953727	1.09814826131119	0.295748242769843	3.71311846530831	0.000204720999227534	0.0122772039759095	MIR3671
9.44049738620668	-2.48485440297195	0.56215701784434	-4.42021414675285	9.86031391165171e-06	0.00188080096650284	MIR4525
7.89483204834239	-1.13761660001973	0.375483317867708	-3.02973939422934	0.00244764838828027	0.0493936950259386	MIR3619
3.9833647065959	-3.12294134204481	0.969634498043514	-3.22074075164007	0.00127859751142571	0.0353356338474481	SOCS3-DT
145.372850787357	-1.12995561480584	0.348391832076476	-3.24334703276797	0.00118134225938307	0.0338647110897378	PARD6G-AS1
25.1217704773501	-1.21150282723662	0.332940094098258	-3.63880123995843	0.000273910096202091	0.0146098481435333	MIR23AHG
6.0230184207516	-1.48427421153325	0.428900878613887	-3.46064623679508	0.000538880457733638	0.0215461128023792	ERFL
27.5711518416564	-0.577833523067775	0.187475754737923	-3.08217734008082	0.00205492373976371	0.0455601448230916	LPP-AS2
13.5129929687365	-1.29901069767453	0.275730319747765	-4.71116378809141	2.4630617799531e-06	0.000971379319248474	MILR1
3.677789099123	-1.45424245489098	0.403303623047601	-3.60582541734156	0.000311162286617956	0.0156658475016998	AFF4-DT
